# Supplementary material for: Studying the interaction between PEX5 and its full-length cargo proteins in living cells by a novel Försteŕs resonance energy transfer-based competition assay
Source: Front Cell Dev Biol. 2022 Nov 3;10:1026388. doi: 10.3389/fcell.2022.1026388 (PMC9669585; doi:10.3389/fcell.2022.1026388)
Supplement: Supplementary file 4 [file Table3.XLSX]

## Sheet: Summary
Results of prediction				Descritptive Statistics										Specific research questions
Acceptor	Donor	Competitor/Modulator	n (exp.)	log10 (KD1)			log10(KD2)/log10(KD1)			DFRETmax		Boots-trapping	Kolmogorov-Smirnov	Paired t-Test
Fig.2				Mean	STABW		Mean	STABW		Mean	STABW				p-value	p-value
F (bimolecular)															log10(KD)	DFRETmax
PEX5(TPR)	PTS1 (SCP2)		9	4.47472	0.373827					0.177778	0.0168951			PTS1 - SCP2	0.00153732	0.00221935
PEX5(TPR)	SCP2		9	3.76415	0.69425					0.162	0.0143643			SCP2 - SCPx	0.220729	0.0503566
PEX5(TPR)	SCPx		4	4.92746	1.48235					0.110333	0.0434187
J (bimolecular)
PEX5(TPR)	SCP2		4	3.24302	0.290871					0.167667	0.0150111				log10(KD)
PEX5(TPR)	SCP2 (AKV)		4	4.42047	0.736973					0.166333	0.0292651			SCP2 - AKV	0.0341055
PEX5(TPR)	SCP2 (G139P)		4	3.64133	0.492004					0.1515	0.00850925			SCP2 - G139L	0.0837414
N (bimolecular)															log10(KD)	DFRETmax
PEX5(TPR)	PTS1 (AGXT)		5	5.57593	1.02989					0.201233	0.109437			PTS1(AGXT) - AGXT	0.072347	0.232384
PEX5(TPR)	AGXT		5	4.87585	0.320411					0.147767	0.0354122
Fig.3
H (bimolecular)													Kol.Smir.
PEX5(TPR)	PTS1(ACOX3)		14	3.83368	0.566867					0.180238	0.0195743		not sign.
PEX5(TPR)	PTS1(ACOX3)	PTS1(ACOX3)	11				1.10607	0.0814493		0.181409	0.016817		not sign.
Fig.4
F (competition)												Boots-trapping
PEX5(TPR)	PTS1(ACOX3)	PTS1 (ACOX3)	3				1.10673	0.0486071		0.190944	0.0159272	p = 0.000076
PEX5(TPR)	PTS1(ACOX3)	PTS1 (ACOX3 K-1E)	3				1.2667	0.0896985		0.201361	0.0405583
PEX5(TPR)	PTS1(ACOX3)	PTS1 (ACOX3 LK/SE)	3				1.37673	0.11148		0.203278	0.0408277
PEX5(TPR)	PTS1(ACOX3)	PTS1 (Hs55)	3				1.19344	0.0470164		0.198583	0.0356479
PEX5(TPR)	PTS1(ACOX3)	PTS1 (Hs57)	3				1.29598	0.117418		0.207083	0.0509021
K (competition)															log10(KD2)/log10(KD1)
PEX5(TPR)	PTS1(SCP2)	PTS1(SCP2)	5				1.04079	0.0086456		0.200533	0.0276339			PTS1(SCP2) - SCP2	0.000260766
PEX5(TPR)	PTS1(SCP2)	SCP2	5				0.854522	0.0325587		0.196083	0.0307761			SCP2 - SCPx	0.00798583
PEX5(TPR)	PTS1(SCP2)	SCPx	5				1.04358	0.059682		0.186617	0.0118711			PTS1(SCP2) - SCPx	0.92533
O (competition)															log10(KD2)/log10(KD1)
PEX5(TPR)	PTS1(SCP2)	SCP2	4				0.852844	0.0373451		0.198979	0.0347417			SCP2 - SCP2(AKV)	0.00138879
PEX5(TPR)	PTS1(SCP2)	SCP2 (AKV)	4				1.17519	0.0357727		0.20625	0.0295978			SCP2 - SCP2(G139L)	0.0552233
PEX5(TPR)	PTS1(SCP2)	SCP2 (G139L)	4				0.915571	0.0504906		0.205104	0.036167
PEX5(TPR)	PTS1(SCP2)	SCPx	4				1.05447	0.0629137		0.185458	0.0133773			SCPx - SCPx(AKV)	3.6795e-05
PEX5(TPR)	PTS1(SCP2)	SCPx (AKV)	4				1.16879	0.0637163		0.192167	0.0206546			SCPx - SCPx(G139L)	0.996597
PEX5(TPR)	PTS1(SCP2)	SCPx (G139L)	4				1.0544	0.0815712		0.194521	0.0243927
Fig.5
D (competition)												Boots-trapping
PEX5(TPR)	PTS1(ACOX3)	AGXT	4				1.65285	0.149807		0.172229	0.00920079	p = 3.72e-4
PEX5(TPR)	PTS1(ACOX3)	ACOX3	4				1.28118	0.115001		0.175437	0.00469208
PEX5(TPR)	PTS1(ACOX3)	DAO	4				1.49426	0.139995		0.175312	0.00535169
PEX5(TPR)	PTS1(ACOX3)	GSTK1	4				1.67188	0.100745		0.174813	0.00466983
PEX5(TPR)	PTS1(ACOX3)	PerCR-SRL	4				1.38934	0.104556		0.174	0.00273861
G (bimolecular)												Boots-trapping
PEX5(TPR)	PTS1 (SCP2)		3	4.39158	0.189836					0.18	0.002	p = 2e-6
PEX5(TPR)	PTS1 (AGXT)		3	5.87871	0.760984					0.17	0.0849026
PEX5(TPR)	PTS1 (ACOX3)		3	3.39793	0.689243					0.177333	0.00503322
PEX5(TPR)	PTS1 (DAO)		3	5.07248	0.0627683					0.155556	0.00647502
PEX5(TPR)	PTS1 (GSTK1)		3	4.72353	0.0995992					0.167556	0.00509175
PEX5(TPR)	PTS1 (PerCR-SRL)		3	5.01575	0.0668801					0.18	0.0087178
Fig.6
C (bimolecular)															log10(KD)	DFRETmax
PEX5 (TPR)	PTS1 (ACOX3)		4	3.83639	0.172503					0.1685	0.003
PEX5 (N-TPR)	PTS1 (ACOX3)		4	3.95635	0.191787					0.160667	0.0077746			TPR - (N-TPR)	0.338971	0.149158
PEX5 (TPR)	PTS1 (SCP2)		3	4.30837	0.231698					0.169778	0.0143811
PEX5 (N-TPR)	PTS1 (SCP2)		3	4.49922	0.235377					0.150667	0.0161658			TPR - (N-TPR)	0.000435039	0.00695754
F (bimolecular)															log10(KD)	DFRETmax
PEX5 (N-TPR)	PTS1		3	4.72353	0.0995992					0.161556	0.00138778			PTS1(SCP2) - SCP2	0.00225988	0.00577246
PEX5 (N-TPR)	SCP2		3	3.23773	0.191572					0.132	0.0052915			SCP2 - SCP2(E35K/K38E)	0.0125174
PEX5 (N-TPR)	SCP2 (E35K/K38E)		3	4.33359	0.0269003					0.144	0.0034641
J (competition)												Boots-trapping
PEX5 (N-TPR)	PTS1(ACOX3)	AGXT	3				1.6468	0.125803		0.165833	0.000763763	p = 8.04e-4
PEX5 (N-TPR)	PTS1(ACOX3)	ACOX3	3				1.18573	0.118006		0.164889	0.399367
PEX5 (N-TPR)	PTS1(ACOX3)	DAO	3				1.55769	0.188601		0.167667	0.300245
PEX5 (N-TPR)	PTS1(ACOX3)	GSTK1	3				1.66525	0.171392		0.1655	0.147647
PEX5 (N-TPR)	PTS1(ACOX3)	PerCR-SRL	3				1.32054	0.0676003		0.161222	0.11522
Fig.7
B (bimolecular)
PEX5 (N-TPR)	Pex14(N)		3	4.64141	0.280452					0.219556	0.0156395
C&D (bimolecular)															log10(KD)
PEX5 (N-TPR)	Pex14(N)	Cerulean	3	4.59855	0.0173005					0.232889	0.00936503			Cerulean - PTS1(ACOX3)	0.360461
PEX5 (N-TPR)	Pex14(N)	PTS1 (ACOX3)	3	4.50172	0.159758					0.225778	0.00491408
N (bimolecular)															log10(KD)	DFRETmax
PEX5(TPR)	PTS1(ACOX3)	Cerulean	3	3.5585	0.58287					0.176222	0.00504792		TPR	Ceru.-PEX14(N)	0.866323	0.90241
PEX5(TPR)	PTS1(ACOX3)	PEX14(N)	3	3.52973	0.696044					0.176444	0.00335548			Ceru.-PTS1(ACOX3)	0.0395751	0.0134951
PEX5(TPR)	PTS1(ACOX3)	PTS1 (ACOX3)	3	4.76394	0.177434					0.137556	0.0107152
PEX5 (N-TPR)	PTS1(ACOX3)	Cerulean	3	3.63015	0.524086					0.17	0.004		N-TPR	Ceru.-PEX14(N)	0.012055	0.00441861
PEX5 (N-TPR)	PTS1(ACOX3)	PEX14(N)	3	2.77299	0.516525					0.103111	0.00900206			Ceru.-PTS1(ACOX3)	0.0775047	0.00579068
PEX5 (N-TPR)	PTS1(ACOX3)	PTS1 (ACOX3)	3	4.55246	0.211995					0.119556	0.00315054
													PEX14	TPR - (N-TPR)	0.105827	0.00200497
													PTS1(ACOX3)	TPR - (N-TPR)	0.124782	0.0542313
Suppl.Fig.3
B (competition)
PEX5(TPR)	PTS1 (SCP2)	AGXT	3	1.29414	0.154129					0.177389	0.00382366
PEX5(TPR)	PTS1 (SCP2)	ACOX3	3	1.12011	0.206835					0.165444	0.00189541
PEX5(TPR)	PTS1 (SCP2)	GSTK1	3	1.27745	0.06265					0.182833	0.0138414
PEX5(TPR)	PTS1 (SCP2)	PerCR-SRL	3	1.14065	0.083464					0.166833	0.0133635

## Sheet: Fig_2
Fig.2F												Test 1	Paired t-test		Test 2	Paired t-test		Test 3	Paired t-test		Test 4	Paired t-test
													log10(KD1)			DFRETmax			log10(KD1)			DFRETmax
Dataname	Acceptor	Donor	Competitor	Date	N samples	kd1	log10kd1	kd2	log10kd2	DFRETMax	Error		PTS1(SCP2)	SCP2		PTS1(SCP2)	SCP2		SCP2	SCPx		SCP2	SCPx
B_SCP_short(2298)Corr.xlsx	PEX5 (TPR)	PTS1 (SCP2)	0	B_092018	5834	113334	5.05436			0.15	0.000481043		5.05436	4.99288		0.15	0.142667		4.99288	6.31806		0.142667	0.0813333
B_SCP_medium(2302)Corr.xlsx	PEX5 (TPR)	SCP2	0	B_092018	3384	98373.8	4.99288			0.142667	0.000515045		5	4.60853		0.194	0.174		4.60853	5.39211		0.174	0.08
B_SCP_long(566)Corr.xlsx	PEX5 (TPR)	SCPx	0	B_092018	833	2080000	6.31806			0.0813333	0.00104314		4.31806	3.47712		0.189333	0.182		3.47712	2.83334		0.182	0.172667
Short_PTS1_SCP2_EGFP_C_0319Corr.xlsx	PEX5 (TPR)	PTS1 (SCP2)	0	05032019	99977	100000	5			0.194	0.000777954		4.57857	3.39226		0.194667	0.164		3.39226	5.16634		0.164	0.107333
Medium_SCP2_EGFP_C_0319Corr.xlsx	PEX5 (TPR)	SCP2	0	05032019	118777	40600	4.60853			0.174	0.000711862		3.88081	3		0.177333	0.178667
Long_SCPX_EGFP_C_0319Corr.xlsx	PEX5 (TPR)	SCPx	0	05032019	57779	246667	5.39211			0.08	0.00410413		4.25593	3.14636		0.16	0.146667
MLP_01_071521Corr.xlsx	PEX5 (TPR)	PTS1 (SCP2)	0	15072021	1336	20800	4.31806			0.189333	0.00185203		4.31806	4.28813		0.177333	0.158
MLP_02_071521Corr.xlsx	PEX5 (TPR)	SCP2	0	15072021	1645	3000	3.47712			0.182	0.00183823		4.28811	3.57981		0.162667	0.148
MLP_03_071521Corr.xlsx	PEX5 (TPR)	SCPx	0	15072021	441	681.3	2.83334			0.172667	0.00742658		4.57857	3.39226		0.194667	0.164
LP_01_31052022Corr.xlsx	PEX5 (TPR)	PTS1 (SCP2)	0	31052022	26973	37893.9	4.57857			0.194667	0.00026226
LP_02_31052022Corr.xlsx	PEX5 (TPR)	mSCP2	0	31052022	25953	2467.5	3.39226			0.164	0.000196289		TTEST: 2,1	paired, two-tailed		TTEST: 2,1	paired, two-tailed		TTEST: 2,1	paired, two-tailed		TTEST: 2,1	paired, two-tailed
LP_03_31052022Corr.xlsx	PEX5 (TPR)	mSCPx	0	31052022	2448	146668	5.16634			0.107333	0.00393041	p=x	0.00153732			0.00221935			0.220729			0.0503566
LP_01_030221Corr.xlsx	PEX5 (TPR)	PTS1 (SCP2)	0	3022021	136	7600	3.88081			0.177333	0.00224666											Ranksumme?	Variance is not equal
LP_02_030221Corr.xlsx	PEX5 (TPR)	SCP2	0	3022021	423	1000	3			0.178667	0.00488291
S09_PTS1(SCP2)_PEX5S_120521Corr.xlsx	PEX5 (TPR)	PTS1 (SCP2)	0	12052021	5644	18027.2	4.25593			0.16	0.000673788
S11_mSCP2_PEX5S_120521Corr.xlsx	PEX5 (TPR)	SCP2	0	12052021	9667	1400.75	3.14636			0.146667	0.000631311
SCP202-PTS1-SCP2_PEX5S_130421Corr.xlsx	PEX5 (TPR)	PTS1 (SCP2)	0	13042021	303	20800	4.31806			0.177333	0.00156067
SCP204-mSCP2_PEX5S_130421Corr.xlsx	PEX5 (TPR)	SCP2	0	13042021	1095	19414.5	4.28813			0.158	0.000287312
LP_01_090221Corr.xlsx	PEX5 (TPR)	PTS1 (SCP2)	0	9022021	366	19413.8	4.28811			0.162667	0.00117438
LP_02_090221Corr.xlsx	PEX5 (TPR)	SCP2	0	9022021	1724	3800.25	3.57981			0.148	0.000865599
LP_01_31052022Corr.xlsx	PEX5 (TPR)	PTS1 (SCP2)	0	31052022	26973	37893.9	4.57857			0.194667	0.00026226
LP_02_31052022Corr.xlsx	PEX5 (TPR)	mSCP2	0	31052022	25953	2467.5	3.39226			0.164	0.000196289
						log10(KD1)		DFRETmax
						MW	STABW	MW	STABW
					PTS1 (SCP2)	4.47472	0.373827	0.177778	0.0168951
					SCP2	3.76415	0.69425	0.162	0.0143643
					SCPx	4.92746	1.48235	0.110333	0.0434187
Fig.2J											Test 5	Paired t-test			Test 6	Paired t-test
												log10(KD1)				log10(KD1)
Dataname	Acceptor	Donor	Competitor	Date	N samples	kd1	log10kd1	DFRETMax	Error			SCP2	SCP2 (AKV)			SCP2	SCP2 (G139L)
MLP_02_071521Corr.xlsx	PEX5 (TPR)	mSCP2	0	15072021	1645	1000	3	0.180667	0.00183106			3	4.73078			3	3.28646
MLP_04_071521Corr.xlsx	PEX5 (TPR)	mSCP2 (AKV)	0	15072021	836	53800	4.73078	0.206	0.00341302			3.57981	4.60853			3.57981	3.81872
MLP_05_071521Corr.xlsx	PEX5 (TPR)	mSCP2 (G139P)	0	15072021	995	1934	3.28646	0.152667	0.00245995			3	3.34257			3	3.20421
LP_02_090221Corr.xlsx	PEX5 (TPR)	mSCP2	0	9022021	1724	3800.25	3.57981	0.148	0.000865599			3.39226	5			3.39226	4.25593
LP_04_090221Corr.xlsx	PEX5 (TPR)	mSCP2 (AKV)	0	9022021	1422	40600	4.60853	0.14	0.000920214
LP_05_090221Corr.xlsx	PEX5 (TPR)	mSCP2 (G139P)	0	9022021	828	6587.5	3.81872	0.141333	0.00107691			TTEST: 2,1	paired, two-tailed			TTEST: 2,1	paired, two-tailed
LP_02_030221Corr.xlsx	PEX5 (TPR)	mSCP2	0	3022021	423	1000	3	0.178	0.00487499			0.0341055				0.0837414
LP_04_030221Corr.xlsx	PEX5 (TPR)	mSCP2 (AKV)	0	3022021	439	2200.75	3.34257	0.149333	0.00250451
LP_05_030221Corr.xlsx	PEX5 (TPR)	mSCP2 (G139P)	0	3022021	1299	1600.35	3.20421	0.15	0.00299509
LP_02_31052022Corr.xlsx	PEX5 (TPR)	mSCP2	0	31052022	25953	2467.5	3.39226	0.164	0.000196289
LP_04_31052022Corr.xlsx	PEX5 (TPR)	mSCP2 (AKV)	0	31052022	13661	100001	5	0.17	0.000346275
LP_05_31052022Corr.xlsx	PEX5 (TPR)	mSCP2 (G139P)	0	31052022	20907	18027.2	4.25593	0.162	0.00027648
						log10kd1		DFRETMax
						MW	STD	MW	STD
					SCP2	3.24302	0.290871	0.167667	0.0150111
					SCP2 (AKV)	4.42047	0.736973	0.166333	0.0292651
					SCP2 (G139P)	3.64133	0.492004	0.1515	0.00850925
Fig.2N
											Test 7	Paired t-test			Test 8	Paired t-test
Dataname	Acceptor	Donor	Competitor	Date	N samples	kd1	log10kd1	DFRETMax	Error			log10(KD1)				DFRETmax
1_PTS1_AGXTCorr.xlsx	PEX5 (TPR)	PTS1 (AGXT)	0	281021	11164	80200	4.90417	0.08	0.000419538			PTS1(AGXT)	AGXT			PTS1(AGXT)	AGXT
2_AGXTCorr.xlsx	PEX5 (TPR)	AGXT	0	281021	6700	80200.5	4.90418	0.121167	0.000527708			80200	80200.5			0.08	0.121167
LP_06_090221Corr.xlsx	PEX5 (TPR)	PTS1 (AGXT)	0	90221	3183	2080000	6.31806	0.251167	0.000306254			2080000	100000			0.251167	0.133667
LP_07_090221Corr.xlsx	PEX5 (TPR)	AGXT	0	90221	1650	100000	5	0.133667	0.000617784			12118.1	20800			0.109667	0.142333
LP_06_030221Corr.xlsx	PEX5 (TPR)	PTS1 (AGXT)	0	30221	1671	12118.1	4.08344	0.109667	0.00223005			1.80267e+06	113334			0.35	0.209667
LP_07_030221Corr.xlsx	PEX5 (TPR)	AGXT	0	30221	1499	20800	4.31806	0.142333	0.00177638			2.08e+06	126667			0.215333	0.132
PTS1(AGXT)_PEX5_011221Corr.xlsx	PEX5 (TPR)	PTS1 (AGXT)	0	11221	16860	1.80267e+06	6.25592	0.35	0.00177558
AGXT_PEX5_011221Corr.xlsx	PEX5 (TPR)	AGXT	0	11221	12782	113334	5.05436	0.209667	0.00211558
LP_06_31052022Corr.xlsx	PEX5 (TPR)	PTS1 (AGXT)	0	31052022	24629	2.08e+06	6.31806	0.215333	0.000203286			TTEST: 2,1	paired, two-tailed			TTEST: 2,1	paired, two-tailed
LP_07_31052022Corr.xlsx	PEX5 (TPR)	AGXT	0	31052022	14446	126667	5.10266	0.132	0.000623795			0.072347				0.232384
						log10kd1		DFRETMax
						MW	STD	MW	STD
					PTS1 (AGXT)	5.57593	1.02989	0.201233	0.109437
					AGXT	4.87585	0.320411	0.147767	0.0354122

## Sheet: Fig_3
Fig.3F
													Acc: donor	Comp: donor
Dataname	Acceptor	Donor	Competitor	Date	N samples	KD1	LOG10(KD1)	KD2	LOG10(KD2)	DFRETmax	ERROR	LOG10(KD2)/LOG10(KD1)	Median	Median				LOG10(KD2)/LOG10(KD1)
Sample 1	PEX5(TPR)	PTS1(ACOX3)	PTS1(ACOX3)	30062020	1007	106	2.02531	322	2.50786	0.19133	0.0039553	1.23826	4.06633	15.3648				1.23826
Sample 2	PEX5(TPR)	PTS1(ACOX3)	PTS1(ACOX3)	30062020	1324	57.55	1.76005	410	2.61278	0.11067	0.0011321	1.4845	2.03517	19.2818				1.4845
Sample 3	PEX5(TPR)	PTS1(ACOX3)	PTS1(ACOX3)	30062020	1534	16.55	1.2188	407	2.60959	0.062	0.0003091	2.14112	0.764515	17.964				2.14112
Sample 4	PEX5(TPR)	PTS1(ACOX3)	PTS1(ACOX3)	30062020	1793	47.825	1.67965	200	2.30103	0.264	0.00020131	1.36994	0.102599	16.8986				1.36994
Sample 5	PEX5(TPR)	PTS1(ACOX3)	PTS1(ACOX3)	30062020	1315	44.2	1.64542	111	2.04532	0.21	0.0088789	1.24304	4.84225	6.53812				1.24304
Sample 6	PEX5(TPR)	PTS1(ACOX3)	PTS1(ACOX3)	30062020	1849	90	1.95424	217	2.33646	0.19767	0.0019822	1.19558	2.41086	8.75575				1.19558
Sample 7	PEX5(TPR)	PTS1(ACOX3)	PTS1(ACOX3)	30062020	2550	37	1.5682	180	2.25527	0.13667	0.00055389	1.43813	1.11825	9.90278				1.43813
Sample 8	PEX5(TPR)	PTS1(ACOX3)	PTS1(ACOX3)	30062020	2366	41.9	1.62221	230	2.36173	0.13667	0.00025492	1.45587	0.340124	6.19383				1.45587
Sample 9	PEX5(TPR)	PTS1(ACOX3)	PTS1(ACOX3)	30062020	1588	1053.05	3.02245	2902	3.4627	0.228	0.0026012	1.14566	3.41546	1.65621				1.14566
Sample 10	PEX5(TPR)	PTS1(ACOX3)	PTS1(ACOX3)	30062020	2631	663.5	2.82184	1399	3.14582	0.22	0.0018118	1.11481	2.06668	3.518				1.11481
Sample 11	PEX5(TPR)	PTS1(ACOX3)	PTS1(ACOX3)	30062020	3593	34	1.53148	93	1.96848	0.19833	0.0008897	1.28535	1.23456	5.5212				1.28535
Sample 12	PEX5(TPR)	PTS1(ACOX3)	PTS1(ACOX3)	30062020	3511	79	1.89763	195	2.29003	0.189	0.00026663	1.20679	0.464347	5.29288				1.20679
Sample 13	PEX5(TPR)	PTS1(ACOX3)	PTS1(ACOX3)	30062020	1540	458.3	2.66115	2946	3.46923	0.227	0.0024094	1.30366	2.75702	0.0306948				1.30366
Sample 14	PEX5(TPR)	PTS1(ACOX3)	PTS1(ACOX3)	30062020	2818	1052	3.02202	2640	3.4216	0.223	0.0015028	1.13223	1.82019	1.20366				1.13223
Sample 15	PEX5(TPR)	PTS1(ACOX3)	PTS1(ACOX3)	30062020	3668	751.6	2.87599	1620	3.20952	0.219	0.00090272	1.11597	1.07074	1.8512				1.11597
Sample 16	PEX5(TPR)	PTS1(ACOX3)	PTS1(ACOX3)	30062020	3788	106	2.02531	239	2.3784	0.20433	0.00028005	1.17434	0.421145	2.07871				1.17434
Unite 16 samples	PEX5(TPR)	PTS1(ACOX3)	PTS1(ACOX3)	30062020	36875	1440.6	3.15854	2333	3.36791	0.222	0.0013509	1.61946
																	Test: Kolmogorom-Smirnov
Fig.3H
Bimolecular
Dataname	Acceptor	Donor	Competitor	Date	N samples	kd1	log10kd1	DFRETMax	Error									log10kd1
CO_01_041120Corr.xlsx	PEX5 (TPR)	PTS1(ACOX3)	0	04112020	12207	20801	4.31808	0.168	0.000418391									4.31808
CO_01_0811Corr.xlsx	PEX5 (TPR)	PTS1(ACOX3)	0	08112020	2284	1000	3	0.174	0.000463263									3
CO_01_261120Corr.xlsx	PEX5 (TPR)	PTS1(ACOX3)	0	26112020	11876	60400	4.78104	0.22	0.00165924									4.78104
CO_01_021220Corr.xlsx	PEX5 (TPR)	PTS1(ACOX3)	0	02122020	9117	19413.8	4.28811	0.196	0.00134089									4.28811
CO_01_030221Corr.xlsx	PEX5 (TPR)	PTS1(ACOX3)	0	03022021	591	20800	4.31806	0.182667	0.00211199									4.31806
CO_01_090221Corr.xlsx	PEX5 (TPR)	PTS1(ACOX3)	0	09022021	350	14200	4.15229	0.166667	0.00114267									4.15229
ACO3_P5_CUniteCorr.xlsx	PEX5 (TPR)	PTS1(ACOX3)	0	30062021	8999	2800.75	3.44727	0.221333	0.00133597									3.44727
CO_01_08122021Corr.xlsx	PEX5 (TPR)	PTS1(ACOX3)	0	08122021	7444	1000	3	0.158	0.000623023									3
CO_01_26122021Corr.xlsx	PEX5 (TPR)	PTS1(ACOX3)	0	26122021	14548	3400	3.53148	0.162	0.000913069									3.53148
CO_01_21012022Corr.xlsx	PEX5 (TPR)	PTS1(ACOX3)	0	21022022	7940	16640.6	4.22117	0.174667	0.000998769									4.22117
CO_01_04022022Corr.xlsx	PEX5 (TPR)	PTS1(ACOX3)	0	04022022	13537	2600.5	3.41506	0.168	0.000858398									3.41506
CO_01_12022022Corr.xlsx	PEX5 (TPR)	PTS1(ACOX3)	0	12022022	12663	3000	3.47712	0.178	0.000933052									3.47712
CO_01_18022022Corr.xlsx	PEX5 (TPR)	PTS1(ACOX3)	0	18022022	21269	20800	4.31806	0.182	0.00091163									4.31806
CO_01_02032022Corr.xlsx	PEX5 (TPR)	PTS1(ACOX3)	0	02032022	20392	2534	3.40381	0.172	0.000821709									3.40381
					log10kd1		DFRETMax
					MW	STD	MW	STD									Test: Kolmogorom-Smirnov
				PTS1(ACOX3)	3.83368	0.566867	0.180238	0.0195743
Competition
Dataname	Acceptor	Donor	Competitor	Date	N samples	kd1	log10kd1	kd2	log10kd2	DFRETMax	Error	log10(KD2)/log10(KD1)
MCO_02_071521Corr.xlsx	PEX5 (TPR)	PTS1(ACOX3)	PTS1(ACOX3)	15072021	1055	1727.6	3.23744	5722	3.75755	0.195333	0.00130965	1.16065
CO_02_110221Corr.xlsx	PEX5 (TPR)	PTS1(ACOX3)	PTS1(ACOX3)	11022021	747	4099.85	3.61277	10604	4.02547	0.180417	0.00135327	1.11423
CO_02_090221Corr.xlsx	PEX5 (TPR)	PTS1(ACOX3)	PTS1(ACOX3)	9022021	52	188.75	2.27589	945	2.97543	0.142	0.00105244	1.30737
CO_02_030221Corr.xlsx	PEX5 (TPR)	PTS1(ACOX3)	PTS1(ACOX3)	3022021	1449	12480.6	4.09624	31468	4.49787	0.194167	0.00107037	1.09805
CO_02_021220Corr.xlsx	PEX5 (TPR)	PTS1(ACOX3)	PTS1(ACOX3)	2122020	10825	2589.77	3.41326	8524	3.93064	0.182	0.000458497	1.15158
CO_02_261120Corr.xlsx	PEX5 (TPR)	PTS1(ACOX3)	PTS1(ACOX3)	26112020	11873	27734.2	4.44302	88591	4.94739	0.20925	0.000541355	1.11352
CO_02_041120Corr.xlsx	PEX5 (TPR)	PTS1(ACOX3)	PTS1(ACOX3)	4112020	9974	9962.5	3.99837	16544	4.21864	0.181333	0.000184948	1.05509
ACOX3_ACOX3_2019Corr.xlsx	PEX5 (TPR)	PTS1(ACOX3)	PTS1(ACOX3)	5032019	133650	64427.5	4.80907	85547	4.9322	0.184	0.00100191	1.0256
A4_corr.xlsx	PEX5 (TPR)	PTS1(ACOX3)	PTS1(ACOX3)	A4_31102019	2108	20800	4.31806	40600	4.60853	0.178	0.000717337	1.06727
B4_corr.xlsx	PEX5 (TPR)	PTS1(ACOX3)	PTS1(ACOX3)	B4_31102019	7241	16640.8	4.22117	20804	4.31815	0.17825	0.000774219	1.02297
C4_corr.xlsx	PEX5 (TPR)	PTS1(ACOX3)	PTS1(ACOX3)	C4_31102019	9225	15531.4	4.19121	25268	4.40257	0.17075	0.00105606	1.05043
					log10(KD2)/log10(KD1)			DFRETmax
					MW	STABW		MW	STABW
				PTS1(ACOX3)/PTS1(ACOX3)	1.10607	0.0814493		0.181409	0.016817

## Sheet: Fig_4
Fig.4F
Dataname	Acceptor	Donor	Competitor	Date	N samples	kd1	log10kd1	kd2	log10kd2	DFRETMax	Error	log10(KD2)/log10(KD1)	Different	Ranking	Bootstrapping (5x3)				PTS1 (ACOX3)	PTS1 (ACOX3 K-1E)	PTS1 (ACOX3 LK/SE)		PTS1 (Hs55)	PTS1 (Hs57)
CO_02_021220Corr.xlsx	PEX5 (TPR)	PTS1 (ACO3)	PTS1 (ACOX3)	021220	10825	2589.77	3.41326	8524	3.93064	0.182	0.000458497	1.15158	Different	1	3F: p = 7.6e-5				1.15158	1.28277	1.40267		1.17695	1.2844
CO_02_041120Corr.xlsx	PEX5 (TPR)	PTS1 (ACO3)	PTS1 (ACOX3)	041120	9974	9962.25	3.99836	16542	4.21859	0.1815	0.000184948	1.05508	Different	1					1.05508	1.34729	1.47295		1.24648	1.41876
CO_02_261120Corr.xlsx	PEX5 (TPR)	PTS1 (ACO3)	PTS1 (ACOX3)	261120	11873	27734.2	4.44302	88591	4.94739	0.209333	0.000541355	1.11352	Different	1					1.11352	1.17006	1.25456		1.15688	1.18478
CO_13_021220Corr.xlsx	PEX5 (TPR)	PTS1 (ACO3)	PTS1 (ACOX3 K-1E)	021220	16033	18600	4.26951	299774	5.47679	0.196	0.000508736	1.28277	Different	3
CO_13_041120Corr.xlsx	PEX5 (TPR)	PTS1 (ACO3)	PTS1 (ACOX3 K-1E)	041120	26677	35557.5	4.55093	1353330	6.1314	0.16375	0.000462785	1.34729	Different	3
CO_13_261120Corr.xlsx	PEX5 (TPR)	PTS1 (ACO3)	PTS1 (ACOX3 K-1E)	261120	21978	55005	4.7404	352007	5.54655	0.244333	0.000773458	1.17006	Different	3
CO_14_021220Corr.xlsx	PEX5 (TPR)	PTS1 (ACO3)	PTS1 (ACOX3 LK/SE)	021220	11464	13800	4.13988	641011	5.80687	0.193833	0.000699732	1.40267	Different	5
CO_14_041120Corr.xlsx	PEX5 (TPR)	PTS1 (ACO3)	PTS1 (ACOX3 LK/SE)	041120	12363	30600	4.48572	4048092	6.60725	0.168	0.000462619	1.47295	Different	5
CO_14_261120Corr.xlsx	PEX5 (TPR)	PTS1 (ACO3)	PTS1 (ACOX3 LK/SE)	261120	23278	68445.3	4.83534	1164800	6.06625	0.248	0.000717892	1.25456	Different	5
CO_16_021220Corr.xlsx	PEX5 (TPR)	PTS1 (ACO3)	PTS1 (Hs55)	021220	14867	23574	4.37243	140008	5.14615	0.1935	0.000431208	1.17695	Different	2
CO_16_041120Corr.xlsx	PEX5 (TPR)	PTS1 (ACO3)	PTS1 (Hs55)	041120	25273	34200	4.53403	448292	5.65156	0.16575	0.000284867	1.24648	Different	2
CO_16_261120Corr.xlsx	PEX5 (TPR)	PTS1 (ACO3)	PTS1 (Hs55)	261120	22117	68225.2	4.83395	391124	5.59231	0.2365	0.000593978	1.15688	Different	2
CO_17_021220Corr.xlsx	PEX5 (TPR)	PTS1 (ACO3)	PTS1 (Hs57)	021220	11154	25800	4.41162	463754	5.66629	0.194	0.000529409	1.2844	Different	4
CO_17_041120Corr.xlsx	PEX5 (TPR)	PTS1 (ACO3)	PTS1 (Hs57)	041120	28907	40001	4.60207	3382400	6.52922	0.164	0.000534016	1.41876	Different	4
CO_17_261120Corr.xlsx	PEX5 (TPR)	PTS1 (ACO3)	PTS1 (Hs57)	261120	29290	106668	5.02803	905955	5.95711	0.26325	0.000613578	1.18478	Different	4
												log10(KD2)/log10(KD1)		DFRETmax
												MW	STD	MW	STD
											PTS1 (ACOX3)	1.10673	0.0486071	0.190944	0.0159272
											PTS1 (ACOX3 K-1E)	1.2667	0.0896985	0.201361	0.0405583
											PTS1 (ACOX3 LK/SE)	1.37673	0.11148	0.203278	0.0408277
											PTS1 (Hs55)	1.19344	0.0470164	0.198583	0.0356479
											PTS1 (Hs57)	1.29598	0.117418	0.207083	0.0509021
Fig.4K
																Test 17	Paired t-test			Test 18	Paired t-test				Test 19	Paired t-test
Dataname	Acceptor	Donor	Competitor	Date	N samples	kd1	log10kd1	kd2	log10kd2	DFRETMax	Error	log10(KD2)/log10(KD1)					log10(KD1)				log10(KD1)					log10(KD1)
Short_PTS1_SCP2_COMP_0319Corr.xlsx	PEX5 (TPR)	PTS1 (SCP2)	PTS1(SCP2)	5032019	166570	60400	4.78104	100000	5	0.19	0.00113924	1.0458					PTS1(SCP2)	SCP2			SCP2	SCPx				PTS1(SCP2)	SCPx
Medium_SCP2_COMP_0319Corr.xlsx	PEX5 (TPR)	PTS1 (SCP2)	SCP2	5032019	118141	49778.4	4.69704	11098	4.04524	0.1845	0.00135197	0.861233					1.0458	0.861233			0.861233	1				1.0458	1
Long_SCPX_COMP_0319Corr.xlsx	PEX5 (TPR)	PTS1 (SCP2)	SCPx	5032019	139605	60400.5	4.78104	60403	4.78106	0.19125	0.00115524	1					1.02931	0.884799			0.884799	1				1.02931	1
LP_21_261120Corr.xlsx	PEX5 (TPR)	PTS1 (SCP2)	PTS1 (SCP2)	261120	4372	29773.9	4.47384	40268	4.60496	0.237667	0.000845864	1.02931					1.03743	0.857505			0.857505	1.11067				1.03743	1.11067
LP_22_261120Corr.xlsx	PEX5 (TPR)	PTS1 (SCP2)	SCP2	261120	17588	53467.8	4.72809	15255	4.18341	0.243	0.000639743	0.884799					1.05213	0.869683			0.869683	1				1.05213	1
LP_23_261120Corr.xlsx	PEX5 (TPR)	PTS1 (SCP2)	SCPx	261120	19826	40600	4.60853	40600	4.60853	0.204	0.000625938	1					1.03928	0.799388			0.799388	1.10722				1.03928	1.10722
MLP_21_071521Corr.xlsx	PEX5 (TPR)	PTS1 (SCP2)	PTS1 (SCP2)	071521	2002	40600	4.60853	60400	4.78104	0.221333	0.000714414	1.03743
MLP_22_071521Corr.xlsx	PEX5 (TPR)	PTS1 (SCP2)	SCP2	071521	2864	27803.6	4.4441	6469	3.81084	0.210583	0.00119948	0.857505
MLP_23_071521Corr.xlsx	PEX5 (TPR)	PTS1 (SCP2)	SCPx	071521	2545	15254.2	4.18339	44295	4.64635	0.1865	0.00106876	1.11067					TTEST: 2,1	paired, two-tailed			TTEST: 2,1	paired, two-tailed				TTEST: 2,1	paired, two-tailed
LP_21_090221Corr.xlsx	PEX5 (TPR)	PTS1 (SCP2)	PTS1 (SCP2)	090221	2093	19413.8	4.28811	32482	4.51164	0.17475	0.000536496	1.05213					0.000260766				0.00798583					0.92533
LP_22_090221Corr.xlsx	PEX5 (TPR)	PTS1 (SCP2)	SCP2	090221	1777	14496.8	4.16127	4159	3.61899	0.170333	0.000649802	0.869683
LP_23_090221Corr.xlsx	PEX5 (TPR)	PTS1 (SCP2)	SCPx	090221	2454	20800	4.31806	20800	4.31806	0.175333	0.000617845	1
LP_21_110221Corr.xlsx	PEX5 (TPR)	PTS1 (SCP2)	PTS1 (SCP2)	110221	2617	11649.2	4.0663	16828	4.22603	0.178917	0.00045268	1.03928				BUT:
LP_22_110221Corr.xlsx	PEX5 (TPR)	PTS1 (SCP2)	SCP2	110221	1638	9707.3	3.9871	1539	3.18724	0.172	0.0008698	0.799388				Unclear, whether an ANOVE & post-hoc would be more appropriate?
LP_23_110221Corr.xlsx	PEX5 (TPR)	PTS1 (SCP2)	SCPx	110221	2284	20800	4.31806	60400	4.78104	0.176	0.00067413	1.10722
												log10(KD2)/log10(KD1)		DFRETmax
											Competitor	MW	STD	MW	STD
											PTS1(SCP2)	1.04079	0.0086456	0.200533	0.0276339
											SCP2	0.854522	0.0325587	0.196083	0.0307761
											SCPx	1.04358	0.059682	0.186617	0.0118711
Fig.4O
																Test 20	Paired t-test			Test 21	Paired t-test			Test 22	Paired t-test			Test 23	Paired t-test
Dataname	Acceptor	Donor	Competitor	Date	N samples	kd1	log10kd1	kd2	log10kd2	DFRETMax	Error	log10 (KD2)/log10 (KD1)					log10(KD1)				log10(KD1)				log10(KD1)				log10(KD1)
LP_22_261120Corr.xlsx	PEX5 (TPR)	PTS1 (SCP2)	SCP2	261120	17588	53467.8	4.72809	15255	4.18341	0.243	0.000639743	0.884799					SCP2	SCP2 (AKV)			SCP2	SCP2 (G139L)			SCPx	SCPx (AKV)			SCPx	SCPx (G139L)
LP_26_261120Corr.xlsx	PEX5 (TPR)	PTS1 (SCP2)	SCP2 (AKV)	261120	30085	83200	4.92012	371566	5.57004	0.250333	0.000449102	1.13209					0.884799	1.13209			0.884799	0.99087			1	1.12041			1	0.959408
LP_27_261120Corr.xlsx	PEX5 (TPR)	PTS1 (SCP2)	SCP2 (G139L)	261120	20656	56840.8	4.75466	51434	4.71125	0.25525	0.000623257	0.99087					0.857505	1.21845			0.857505	0.884742			1.11067	1.2228			1.11067	1.10722
LP_23_261120Corr.xlsx	PEX5 (TPR)	PTS1 (SCP2)	SCPx	261120	19826	40600	4.60853	40600	4.60853	0.204	0.000625938	1					0.869683	1.18254			0.869683	0.897734			1	1.10722			1	1.01525
LP_24_261120Corr.xlsx	PEX5 (TPR)	PTS1 (SCP2)	SCPx (AKV)	261120	22239	64960.3	4.81265	246677	5.39213	0.2205	0.000488645	1.12041					0.799388	1.16769			0.799388	0.888937			1.10722	1.22474			1.10722	1.13573
LP_25_261120Corr.xlsx	PEX5 (TPR)	PTS1 (SCP2)	SCPx (G139L)	261120	18744	72481.2	4.86023	46019	4.66294	0.23025	0.000594628	0.959408
MLP_22_071521Corr.xlsx	PEX5 (TPR)	PTS1 (SCP2)	SCP2	071521	2864	27803.6	4.4441	6469	3.81084	0.210583	0.00119948	0.857505
MLP_26_071521Corr.xlsx	PEX5 (TPR)	PTS1 (SCP2)	SCP2 (AKV)	071521	3236	18028	4.25595	153343	5.18566	0.196	0.000573319	1.21845
MLP_27_071521Corr.xlsx	PEX5 (TPR)	PTS1 (SCP2)	SCP2 (G139L)	071521	2145	24952.2	4.39711	7768	3.89031	0.203833	0.00106453	0.884742					TTEST: 2,1	paired, two-tailed			TTEST: 2,1	paired, two-tailed			TTEST: 2,1	paired, two-tailed			TTEST: 2,1	paired, two-tailed
MLP_23_071521Corr.xlsx	PEX5 (TPR)	PTS1 (SCP2)	SCPx	071521	2545	15254.2	4.18339	44295	4.64635	0.1865	0.00106876	1.11067					0.00138879				0.0552233				3.6795e-05				0.996597
MLP_24_071521Corr.xlsx	PEX5 (TPR)	PTS1 (SCP2)	SCPx (AKV)	071521	3554	18027.2	4.25593	160006	5.20414	0.1945	0.000630667	1.2228													Can this number be correct?
MLP_25_071521Corr.xlsx	PEX5 (TPR)	PTS1 (SCP2)	SCPx (G139L)	071521	2451	20800	4.31806	60400	4.78104	0.189333	0.0023005	1.10722					BUT: correction for multiple testing will not disturb!!
LP_22_090221Corr.xlsx	PEX5 (TPR)	PTS1 (SCP2)	SCP2	090221	1777	14496.8	4.16127	4159	3.61899	0.170333	0.000649802	0.869683
LP_26_090221Corr.xlsx	PEX5 (TPR)	PTS1 (SCP2)	SCP2 (AKV)	090221	2470	44374.5	4.64713	312899	5.4954	0.19125	0.000113587	1.18254
LP_27_090221Corr.xlsx	PEX5 (TPR)	PTS1 (SCP2)	SCP2 (G139L)	090221	1519	12081	4.0821	4620	3.66464	0.170333	0.000395577	0.897734
LP_23_090221Corr.xlsx	PEX5 (TPR)	PTS1 (SCP2)	SCPx	090221	2454	20800	4.31806	20800	4.31806	0.175333	0.000617845	1
LP_24_090221Corr.xlsx	PEX5 (TPR)	PTS1 (SCP2)	SCPx (AKV)	090221	585	20800	4.31806	60400	4.78104	0.176	0.000828791	1.10722
LP_25_090221Corr.xlsx	PEX5 (TPR)	PTS1 (SCP2)	SCPx (G139L)	090221	748	24961.2	4.39727	29128	4.46431	0.1765	0.000363603	1.01525
LP_22_110221Corr.xlsx	PEX5 (TPR)	PTS1 (SCP2)	SCP2	110221	1638	9707.3	3.9871	1539	3.18724	0.172	0.0008698	0.799388
LP_26_110221Corr.xlsx	PEX5 (TPR)	PTS1 (SCP2)	SCP2 (AKV)	110221	1375	11649.2	4.0663	56000	4.74819	0.187417	0.000741205	1.16769
LP_27_110221Corr.xlsx	PEX5 (TPR)	PTS1 (SCP2)	SCP2 (G139L)	110221	1707	14765.8	4.16926	5084	3.70621	0.191	0.00103333	0.888937
LP_23_110221Corr.xlsx	PEX5 (TPR)	PTS1 (SCP2)	SCPx	110221	2284	20800	4.31806	60400	4.78104	0.176	0.00067413	1.10722
LP_24_110221Corr.xlsx	PEX5 (TPR)	PTS1 (SCP2)	SCPx (AKV)	110221	1757	14792.2	4.17003	128001	5.10721	0.177667	0.000724265	1.22474
LP_25_110221Corr.xlsx	PEX5 (TPR)	PTS1 (SCP2)	SCPx (G139L)	110221	1362	20800	4.31806	80200	4.90417	0.182	0.0008756	1.13573
												log10 (KD2)/log10 (KD1)		DFRETmax
											Competitor	MW	STD	MW	STD
											SCP2	0.852844	0.0373451	0.198979	0.0347417
											SCP2 (AKV)	1.17519	0.0357727	0.20625	0.0295978
											SCP2 (G139L)	0.915571	0.0504906	0.205104	0.036167
											SCPx	1.05447	0.0629137	0.185458	0.0133773
											SCPx (AKV)	1.16879	0.0637163	0.192167	0.0206546
											SCPx (G139L)	1.0544	0.0815712	0.194521	0.0243927

## Sheet: Fig_5
Fig.5D
													Ranking of the positions?
Dataname	Acceptor	Donor	Competitor	Date	N samples	kd1	log10kd1	kd2	log10kd2	DFRETMax	Error	log10(KD2)/log10(KD1)		Bootstrapping (4x5)
LP_41_26122021Corr.xlsx	PEX5 (TPR)	PTS1 (ACOX3)	AGXT	26122021	12412	1000	3	20800	4.31806	0.17	0.00104455	1.43935	4	4D: p = 3.72e-4
LP_45_26122021Corr.xlsx	PEX5 (TPR)	PTS1 (ACOX3)	ACOX3	26122021	16157	64	1.80618	172	2.23553	0.169	0.000919478	1.23771	1
LP_46_26122021Corr.xlsx	PEX5 (TPR)	PTS1 (ACOX3)	DAO	26122021	12838	98.7	1.99432	461	2.6637	0.174	0.000866681	1.33565	2
LP_47_26122021Corr.xlsx	PEX5 (TPR)	PTS1 (ACOX3)	GSTK1	26122021	12826	71.85	1.85643	2165	3.33546	0.1705	0.000977391	1.79671	5
LP_49_26122021Corr.xlsx	PEX5 (TPR)	PTS1 (ACOX3)	PerCR-SRL	26122021	11750	40	1.60206	202	2.30535	0.171	0.000794513	1.43899	3
LP_41_04022022Corr.xlsx	PEX5 (TPR)	PTS1 (ACOX3)	AGXT	4022022	12219	1333.75	3.12507	173340	5.2389	0.1745	0.000980527	1.67641	5
LP_45_04022022Corr.xlsx	PEX5 (TPR)	PTS1 (ACOX3)	ACOX3	4022022	10430	1000	3	20800	4.31806	0.175	0.00116066	1.43935	2
LP_46_04022022Corr.xlsx	PEX5 (TPR)	PTS1 (ACOX3)	DAO	4022022	8981	1183.28	3.07309	129519	5.11233	0.1745	0.00109415	1.66358	3
LP_47_04022022Corr.xlsx	PEX5 (TPR)	PTS1 (ACOX3)	GSTK1	4022022	11272	1000	3	100000	5	0.175	0.00120911	1.66667	4
LP_49_04022022Corr.xlsx	PEX5 (TPR)	PTS1 (ACOX3)	PerCR-SRL	4022022	9849	467.5	2.66978	9706	3.98704	0.173	0.00114106	1.4934	1
LP_41_08122021Corr.xlsx	PEX5 (TPR)	PTS1 (ACOX3)	AGXT	8122021	6722	156.5	2.19451	8370	3.92273	0.161167	0.000718274	1.78751	5
LP_45_08122021Corr.xlsx	PEX5 (TPR)	PTS1 (ACOX3)	ACOX3	8122021	6360	2774.75	3.44322	10529	4.02239	0.1795	0.000486291	1.1682	1
LP_46_08122021Corr.xlsx	PEX5 (TPR)	PTS1 (ACOX3)	DAO	8122021	3816	1000	3	20800	4.31806	0.17	0.000603	1.43935	3
LP_47_08122021Corr.xlsx	PEX5 (TPR)	PTS1 (ACOX3)	GSTK1	8122021	7972	1866.95	3.27113	117632	5.07053	0.1725	0.000664561	1.55008	4
LP_49_08122021Corr.xlsx	PEX5 (TPR)	PTS1 (ACOX3)	PerCR-SRL	8122021	6621	3800	3.57978	29953	4.47644	0.1745	0.000563889	1.25048	2
LP_41_31052022Corr.xlsx	PEX5 (TPR)	PTS1 (ACOX3)	AGXT	31052022	17837	5205.2	3.71644	2229385	6.34819	0.18325	0.000223294	1.70814	5
LP_45_31052022Corr.xlsx	PEX5 (TPR)	PTS1 (ACOX3)	ACOX3	31052022	16453	2734.25	3.43684	24961	4.39726	0.17825	0.000273829	1.27945	1
LP_46_31052022Corr.xlsx	PEX5 (TPR)	PTS1 (ACOX3)	DAO	31052022	15735	4800	3.68124	460670	5.66339	0.18275	0.000264889	1.53845	3
LP_47_31052022Corr.xlsx	PEX5 (TPR)	PTS1 (ACOX3)	GSTK1	31052022	21762	4589.75	3.66179	1349365	6.13013	0.18125	0.000301271	1.67408	4
LP_49_31052022Corr.xlsx	PEX5 (TPR)	PTS1 (ACOX3)	PerCR-SRL	31052022	21326	3600	3.5563	77295	4.88815	0.1775	0.000278399	1.3745	2
												log10(KD2)/log10(KD1)		DFRETmax
											Competition	MW	STD	MW	STD
											AGXT	1.65285	0.149807	0.172229	0.00920079
											ACOX3	1.28118	0.115001	0.175437	0.00469208
											DAO	1.49426	0.139995	0.175312	0.00535169
											GSTK1	1.67188	0.100745	0.174813	0.00466983
											PerCR-SRL	1.38934	0.104556	0.174	0.00273861
Fig.5G
Dataname	Acceptor	Donor	Competitor	Date	N samples	kd1	log10kd1	kd2	log10kd2	DFRETMax	Error	Ranking	Bootstrapping (4x5)
LP_01_18022022Corr.xlsx	PEX5 (TPR)	PTS1 (SCP2)	0	18022022	27975	40600	4.60853	1e+100		0.182	0.000457976	2	4G: p = 2e-6
LP_06_18022022Corr.xlsx	PEX5 (TPR)	PTS1 (AGXT)	0	18022022	18773	2080000	6.31806	1e+100		0.248667	0.000964751	6
CO_01_18022022Corr.xlsx	PEX5 (TPR)	PTS1 (ACOX3)	0	18022022	21269	15624.4	4.1938	1e+100		0.182	0.000922899	1
AP_04_18022022Corr.xlsx	PEX5 (TPR)	PTS1 (DAO)	0	18022022	23285	128445	5.10872	1e+100		0.162667	0.000510199	5
AP_01_18022022Corr.xlsx	PEX5 (TPR)	PTS1 (GSTK1)	0	18022022	21938	60400	4.78104	1e+100		0.172	0.000509527	3
AP_06_18022022Corr.xlsx	PEX5 (TPR)	PTS1 (PerCR-SRL)	0	18022022	26306	113334	5.05436	1e+100		0.19	0.000455748	4
LP_01_02032022Corr.xlsx	PEX5 (TPR)	PTS1 (SCP2)	0	2032022	25132	18027.2	4.25593	1e+100		0.178	0.000446503	2
LP_06_02032022Corr.xlsx	PEX5 (TPR)	PTS1 (AGXT)	0	2032022	23381	100000	5	1e+100		0.08	0.000619485	5/6
CO_01_02032022Corr.xlsx	PEX5 (TPR)	PTS1 (ACOX3)	0	2032022	20392	1000	3	1e+100		0.172	0.000813701	1
AP_04_02032022Corr.xlsx	PEX5 (TPR)	PTS1 (DAO)	0	2032022	21528	100000	5	1e+100		0.15	0.000397376	5/6
AP_01_02032022Corr.xlsx	PEX5 (TPR)	PTS1 (GSTK1)	0	2032022	27112	40600	4.60853	1e+100		0.162	0.000383887	3
AP_06_02032022Corr.xlsx	PEX5 (TPR)	PTS1 (PerCR-SRL)	0	2032022	18847	86800	4.93852	1e+100		0.174	0.000652307	4
LP_01_12022022Corr.xlsx	PEX5 (TPR)	PTS1 (SCP2)	0	12022022	18325	20430.8	4.31029	1e+100		0.18	0.000443921	2
LP_06_12022022Corr.xlsx	PEX5 (TPR)	PTS1 (AGXT)	0	12022022	10832	2080000	6.31806	1e+100		0.181333	0.000901194	6
CO_01_12022022Corr.xlsx	PEX5 (TPR)	PTS1 (ACOX3)	0	12022022	12663	1000	3	1e+100		0.178	0.000930317	1
AP_04_12022022Corr.xlsx	PEX5 (TPR)	PTS1 (DAO)	0	12022022	15870	128445	5.10872	1e+100		0.154	0.000596739	5
AP_01_12022022Corr.xlsx	PEX5 (TPR)	PTS1 (GSTK1)	0	12022022	12055	60400	4.78104	1e+100		0.168667	0.000603208	3
AP_06_12022022Corr.xlsx	PEX5 (TPR)	PTS1 (PerCR-SRL)	0	12022022	12086	113334	5.05436	1e+100		0.176	0.000850401	4
							log10(KD1)		DFRETmax
						Bimolecular	MW	STD	MW	STD
						PTS1 (SCP2)	4.39158	0.189836	0.18	0.002
						PTS1 (AGXT)	5.87871	0.760984	0.17	0.0849026
						PTS1 (ACOX3)	3.39793	0.689243	0.177333	0.00503322
						PTS1 (DAO)	5.07248	0.0627683	0.155556	0.00647502
						PTS1 (GSTK1)	4.72353	0.0995992	0.167556	0.00509175
						PTS1 (PerCR-SRL)	5.01575	0.0668801	0.18	0.0087178

## Sheet: Fig_6
Fig.6C
													Test 29	Paired t-test			Test 30	Paired t-test			Test 31	Paired t-test			Test 32	Paired t-test
Dataname	Acceptor	Donor	Competitor	Date	N samples	kd1	log10kd1	kd2	log10kd2	DFRETMax	Error			DFRETmax	PTS1(ACOX3)			log10(KD1)	PTS1(ACOX3)			DFRETmax	PTS1(SCP2)			log10(KD1)	PTS1(SCP2)
CO_01_04022022Corr.xlsx	PEX5 (TPR)	PTS1 (ACOX3)	0	D04022022	13537	5157.2	3.71241			0.172	0.00085719			TPR	N-TPR			TPR	N-TPR			TPR	N-TPR			TPR	N-TPR
CO_01_L_04022022Corr.xlsx	PEX5 (N-TPR)	PTS1 (ACOX3)	0	D04022022	14095	5950	3.77452			0.168667	0.000510537			0.172	0.168667			3.71241	3.77452			0.153333	0.132			4.09089	4.2744
CO_01_08122021Corr.xlsx	PEX5 (TPR)	PTS1 (ACOX3)	0	D08122021	7444	5845.6	3.76683			0.166	0.000613171			0.166	0.162			3.76683	4.19228			0.176	0.16			4.28217	4.47937
CO_01_L_08122021Corr.xlsx	PEX5 (N-TPR)	PTS1 (ACOX3)	0	D08122021	23090	15569.6	4.19228			0.162	0.000365832			0.166	0.162			3.77452	3.8289			0.18	0.16			4.55206	4.7439
CO_01_26122021Corr.xlsx	PEX5 (TPR)	PTS1 (ACOX3)	0	D26122021	14548	5950	3.77452			0.166	0.000898398			0.17	0.15			4.0918	4.02969
CO_01_L_26122021Corr.xlsx	PEX5 (N-TPR)	PTS1 (ACOX3)	0	D26122021	14625	6743.8	3.8289			0.162	0.000391398
CO_01_21012022Corr.xlsx	PEX5 (TPR)	PTS1 (ACOX3)	0	D21012022	7940	12353.8	4.0918			0.17	0.000993836
CO_01_L_21012022Corr.xlsx	PEX5 (N-TPR)	PTS1 (ACOX3)	0	D21012022	7920	10707.6	4.02969			0.15	0.000443923
S09_PTS1(SCP2)_PEX5S_120521Corr.xlsx	PEX5 (TPR)	PTS1 (SCP2)	0	D120521	5644	12328	4.09089			0.153333	0.000671			TTEST: 2,1	paired, two-tailed			TTEST: 2,1	paired, two-tailed			TTEST: 2,1	paired, two-tailed			TTEST: 2,1	paired, two-tailed
S08_PTS1(SCP2)_PEX5L_120521Corr.xlsx	PEX5 (N-TPR)	PTS1 (SCP2)	0	D120521	2603	18810.7	4.2744			0.132	0.000661452			0.149158				0.338971				0.00695754				0.000435039
SCP202-PTS1-SCP2_PEX5S_130421Corr.xlsx	PEX5 (TPR)	PTS1 (SCP2)	0	D130421	303	19150	4.28217			0.176	0.00103197			Does not suffice				Expected				OK				Unclear
SCP201_PTS1_SCP2_PEX5L_130421Corr.xlsx	PEX5 (N-TPR)	PTS1 (SCP2)	0	D130421	2043	30155.6	4.47937			0.16	0.000463072															CAREFUL: N-TPR binds weaker!!
LP_01_18022022Corr.xlsx	PEX5 (TPR)	PTS1 (SCP2)	0	D18022022	27975	35650	4.55206			0.18	0.000448488
AS_24_18022022Corr.xlsx	PEX5 (N-TPR)	PTS1 (SCP2)	0	D18022022	16804	55450	4.7439			0.16	0.000280204
							log10(KD1)			DFRETMax
							MW	STDV	%	MW	STDV	%
					PTS1 (ACOX3)	PEX5 (TPR)	3.83639	0.172503	4.49649	0.1685	0.003	1.78042
						PEX5 (N-TPR)	3.95635	0.191787	4.84757	0.160667	0.0077746	4.83896
					PTS1 (SCP2)	PEX5 (TPR)	4.30837	0.231698	5.37784	0.169778	0.0143811	8.47052
						PEX5 (N-TPR)	4.49922	0.235377	5.23151	0.150667	0.0161658	10.7295
Fig.6F
														Test 33	Paired t-test			Test 34	Paired t-test			Test 35	Paired t-test
Dataname	Acceptor	Donor	Competitor	Date	N samples	kd1	log10kd1	kd2	log10kd2	DFRETMax	Error				log10(KD1)				DFRETmax				log10(KD1)
AS_24_18022022Corr.xlsx	PEX5 (N-TPR)	PTS1	0	18022022	16804	60400	4.78104			0.162	0.000278525				PTS1(SCP2)	SCP2			PTS1(SCP2)	SCP2			SCP2	SCP2 (E35K/K38E)
AS_25_18022022Corr.xlsx	PEX5 (N-TPR)	SCP2	0	18022022	23178	2733.4	3.4367			0.134	0.000278271				4.78104	3.4367			0.162	0.134			3.4367	4.31806
AS_26_18022022Corr.xlsx	PEX5 (N-TPR)	SCP2 (E35K/K38E)	0	18022022	23537	20800	4.31806			0.146	0.000311977				4.60853	3.05454			0.162667	0.136			3.05454	4.36466
AS_24_23022022Corr.xlsx	PEX5 (N-TPR)	PTS1	0	23022022	22038	40600	4.60853			0.162667	0.00035093				4.78104	3.22194			0.16	0.126			3.22194	4.31806
AS_25_23022022Corr.xlsx	PEX5 (N-TPR)	SCP2	0	23022022	21343	1133.8	3.05454			0.136	0.000291123
AS_26_23022022Corr.xlsx	PEX5 (N-TPR)	SCP2 (E35K/K38E)	0	23022022	18241	23155.6	4.36466			0.146	0.000334793
AS_24_rep_04012022Corr.xlsx	PEX5 (N-TPR)	PTS1	0	4012022	48418	60400	4.78104			0.16	0.000233247
AS_25_rep_04012022Corr.xlsx	PEX5 (N-TPR)	SCP2	0	4012022	59833	1667	3.22194			0.126	0.000168426
AS_26_rep_04012022Corr.xlsx	PEX5 (N-TPR)	SCP2 (E35K/K38E)	0	4012022	46995	20800	4.31806			0.14	0.000241412				TTEST: 2,1	paired, two-tailed			TTEST: 2,1	paired, two-tailed			TTEST: 2,1	paired, two-tailed
							log10(KD1)			DFRETMax					0.00225988				0.00577246				0.0125174
							MW	STDV	%	MW	STDV	%
						PTS1	4.72353	0.0995992	2.10857	0.161556	0.00138778	0.859009
						SCP2	3.23773	0.191572	5.91687	0.132	0.0052915	4.00871
						SCP2 (E35K/K38E)	4.33359	0.0269003	0.620739	0.144	0.0034641	2.40563
Fig.6J
													Ranking
Dataname	Acceptor	Donor	Competitor	Date	N samples	kd1	log10kd1	kd2	log10kd2	DFRETMax	Error	log10 (KD2)/log10 (KD1)		Bootstrapping (4x5)
LP_54_04022022Corr.xlsx	PEX5 long	PTS1 (ACOX3)	AGXT	4022022	10851	4384	3.64187	2992068	6.47597	0.166	0.000514877	1.7782	4	5J: p = 8.04e-4
LP_58_04022022Corr.xlsx	PEX5 long	PTS1 (ACOX3)	ACOX3	4022022	13527	4600	3.66276	63801	4.80483	0.1555	0.000619668	1.31181	1
LP_59_04022022Corr.xlsx	PEX5 long	PTS1 (ACOX3)	DAO	4022022	12424	3186.93	3.50337	1173361	6.06943	0.165	0.000573796	1.73245	3
LP_60_04022022Corr.xlsx	PEX5 long	PTS1 (ACOX3)	GSTK1	4022022	10695	3758.75	3.57504	4048094	6.60725	0.163	0.000488481	1.84816	5
LP_62_04022022Corr.xlsx	PEX5 long	PTS1 (ACOX3)	PerCR-SRL	4022022	11938	4600.5	3.66281	132090	5.12087	0.156167	0.000589757	1.39807	2
LP_54_26122021Corr.xlsx	PEX5 long	PTS1 (ACOX3)	AGXT	26122021	12477	1000	3	80200	4.90417	0.165	0.000275722	1.63472	4
LP_58_26122021Corr.xlsx	PEX5 long	PTS1 (ACOX3)	ACOX3	26122021	8230	2774.5	3.44318	10465	4.01974	0.166667	0.000351321	1.16745	1
LP_59_26122021Corr.xlsx	PEX5 long	PTS1 (ACOX3)	DAO	26122021	11888	6614	3.82046	1114694	6.04716	0.1665	0.000292701	1.58283	3
LP_60_26122021Corr.xlsx	PEX5 long	PTS1 (ACOX3)	GSTK1	26122021	9250	7928.38	3.89918	2464057	6.39165	0.164	0.000346726	1.63923	5
LP_62_26122021Corr.xlsx	PEX5 long	PTS1 (ACOX3)	PerCR-SRL	26122021	12119	7800	3.89209	104564	5.01938	0.1655	0.000330729	1.28964	2
LP_54_08122021Corr.xlsx	PEX5 long	PTS1 (ACOX3)	AGXT	8122021	9964	12000	4.07918	1701373	6.2308	0.1665	0.000329446	1.52746	5
LP_58_08122021Corr.xlsx	PEX5 long	PTS1 (ACOX3)	ACOX3	8122021	12116	16271.2	4.21142	34642	4.5396	0.1725	0.00026893	1.07793	1
LP_59_08122021Corr.xlsx	PEX5 long	PTS1 (ACOX3)	DAO	8122021	11916	12000	4.07918	345631	5.53861	0.1715	0.000326972	1.35778	3
LP_60_08122021Corr.xlsx	PEX5 long	PTS1 (ACOX3)	GSTK1	8122021	11460	15600	4.19312	2112049	6.3247	0.1695	0.000271092	1.50835	4
LP_62_08122021Corr.xlsx	PEX5 long	PTS1 (ACOX3)	PerCR-SRL	8122021	7805	13200	4.12057	177540	5.2493	0.162	0.000326076	1.27392	2
							log10 (KD2)/log10 (KD1)		DFRETmax
						Competition	MW	STDV	MW	STDV
						AGXT	1.6468	0.125803	0.165833	0.000763763
						ACOX3	1.18573	0.118006	0.164889	0.399367
						DAO	1.55769	0.188601	0.167667	0.300245
						GSTK1	1.66525	0.171392	0.1655	0.147647
						PerCR-SRL	1.32054	0.0676003	0.161222	0.11522

## Sheet: Fig_7
Fig.7B
Dataname	Acceptor	Donor	Competitor	Date	N samples	kd1	log10kd1	kd2	log10kd2	DFRETMax	Error	log10 (KD2)/log10 (KD1)
AS_02_19022022Corr.xlsx	Pex14(N)	PEX5 long	0	19022022	22864	47201	4.67395			0.224667	0.000276896
AS_02_11022022Corr.xlsx	Pex14(N)	PEX5 long	0	11022022	4388	80200	4.90417			0.232	0.000701052
AS_02_0309Corr.xlsx	Pex14(N)	PEX5 long	0	2092021	17574	22187.5	4.34611			0.202	0.000567176
						log10kd1		DFRETMax
						MW	STDV	MW	STDV
				Pex14(N)	PEX5 long	4.64141	0.280452	0.219556	0.0156395
Fig.7C&7D
														Test 38	Paired t-test
Dataname	Acceptor	Donor	Competitor	Date	N samples	kd1	log10kd1	kd2	log10kd2	DFRETMax	Error	log10 (KD2)/log10 (KD1)			log10(KD1)
AS_10_19022022Corr.xlsx	Pex14(N)	PEX5 long	Cerulean	11022022	6120	40601	4.60854			0.224	0.000727529				Cerulean	PTS1(ACOX3)
AS_11_19022022Corr.xlsx	Pex14(N)	PEX5 long	PTS1 (ACOX3)	11022022	4261	40601	4.60854			0.231333	0.000524317				4.60854	4.60854
AS_10_11022022Corr.xlsx	Pex14(N)	PEX5 long	Cerulean	19022022	15296	40600.5	4.60853			0.232	0.000186928				4.60853	4.57857
AS_11_11022022Corr.xlsx	Pex14(N)	PEX5 long	PTS1 (ACOX3)	19022022	23360	37893.9	4.57857			0.222	0.000210511				4.57857	4.31806
AS_10_0309Corr.xlsx	Pex14(N)	PEX5 long	Cerulean	2092021	17083	37893.9	4.57857			0.242667	0.000254592
AS_11_0309Corr.xlsx	Pex14(N)	PEX5 long	PTS1 (ACOX3)	2092021	24878	20800	4.31806			0.224	0.00029109
						log10kd1			DFRETMax
						MW	STDV		MW	STDV
					Cerulean	4.59855	0.0173005	Cerulean	0.232889	0.00936503					TTEST: 2,1	paired, two-tailed
					PTS1 (ACOX3)	4.50172	0.159758	PTS1 (ACOX3)	0.225778	0.00491408					0.360461
Fig.7N
														Test 40	Paired t-test			Test 41	Paired t-test			Test 42	Paired t-test			Test 43	Paired t-test
Dataname	Acceptor	Donor	Competitor	Date	N samples	kd1	log10kd1	kd2	log10kd2	DFRETMax	Error	log10 (KD2)/log10 (KD1)			log10(KD1)				DFRETmax				log10(KD1)				DFRETmax
AS_16_19022022Corr.xlsx	ACOX3	PEX5 short	Cerulean	19022022	21491	1334.25	3.12524	1e+100		0.182	0.000781856			TPR	Cerulean	PEX14			Cerulean	PEX14			Cerulean	PTS1(ACOX3)			Cerulean	PTS1(ACOX3)
AS_17_19022022Corr.xlsx	ACOX3	PEX5 short	PEX14(N)	19022022	23714	1866.95	3.27113	1e+100		0.18	0.000916157				3.12524	3.27113			0.182	0.18			3.12524	4.57858			0.182	0.145333
AS_18_19022022Corr.xlsx	ACOX3	PEX5 short	PTS1 (ACOX3)	19022022	20916	37894.5	4.57858	1e+100		0.145333	0.00349491				4.22117	4.31806			0.174	0.173333			4.22117	4.93221			0.174	0.142
AS_19_19022022Corr.xlsx	ACOX3	PEX5 long	Cerulean	19022022	15159	1667.25	3.222	1e+100		0.17	0.000863016				3.3291	3			0.172667	0.176			3.3291	4.78104			0.172667	0.125333
AS_20_19022022Corr.xlsx	ACOX3	PEX5 long	PEX14(N)	19022022	18461	179.25	2.25346	1e+100		0.112	0.00105289
AS_21_19022022Corr.xlsx	ACOX3	PEX5 long	PTS1 (ACOX3)	19022022	16804	20800	4.31806	1e+100		0.122	0.00155357
AS_16_11022022Corr.xlsx	ACOX3	PEX5 short	Cerulean	11022022	3291	16640.8	4.22117	1e+100		0.174	0.000645248
AS_17_11022022Corr.xlsx	ACOX3	PEX5 short	PEX14(N)	11022022	2656	20800	4.31806	1e+100		0.173333	0.00061507
AS_18_11022022Corr.xlsx	ACOX3	PEX5 short	PTS1 (ACOX3)	11022022	2382	85547.1	4.93221	1e+100		0.142	0.00143044				TTEST: 2,1	paired, two-tailed			TTEST: 2,1	paired, two-tailed			TTEST: 2,1	paired, two-tailed			TTEST: 2,1	paired, two-tailed
AS_19_11022022Corr.xlsx	ACOX3	PEX5 long	Cerulean	11022022	2941	16640.6	4.22117	1e+100		0.166	0.000219061				0.866323				0.90241				0.0395751				0.0134951
AS_20_11022022Corr.xlsx	ACOX3	PEX5 long	PEX14(N)	11022022	2668	1934	3.28646	1e+100		0.094	0.000514593
AS_21_11022022Corr.xlsx	ACOX3	PEX5 long	PTS1 (ACOX3)	11022022	1806	40600	4.60853	1e+100		0.120667	0.000688414
AS_16_0309Corr.xlsx	ACOX3	PEX5 short	Cerulean	2092021	5685	2133.55	3.3291	1e+100		0.172667	0.00104613			Test 44	Paired t-test			Test 45	Paired t-test			Test 46	Paired t-test			Test 47	Paired t-test
AS_17_0309Corr.xlsx	ACOX3	PEX5 short	PEX14(N)	2092021	5909	1000	3	1e+100		0.176	0.000543995				log10(KD1)				DFRETmax				log10(KD1)				log10(KD1)
AS_18_0309Corr.xlsx	ACOX3	PEX5 short	PTS1 (ACOX3)	2092021	8128	60400	4.78104	1e+100		0.125333	0.0025811			N-TPR	Cerulean	PEX14			Cerulean	PEX14			Cerulean	PTS1(ACOX3)			Cerulean	PTS1(ACOX3)
AS_19_0309Corr.xlsx	ACOX3	PEX5 long	Cerulean	2092021	4810	2800.75	3.44727	1e+100		0.174	0.000874781				3.222	2.25346			0.17	0.112			3.222	4.31806			0.17	0.122
AS_20_0309Corr.xlsx	ACOX3	PEX5 long	PEX14(N)	2092021	1537	601.25	2.77906	1e+100		0.103333	0.00153774				4.22117	3.28646			0.166	0.094			4.22117	4.60853			0.166	0.120667
AS_21_0309Corr.xlsx	ACOX3	PEX5 long	PTS1 (ACOX3)	2092021	2597	53800	4.73078	1e+100		0.116	0.00143515				3.44727	2.77906			0.174	0.103333			3.44727	4.73078			0.174	0.116
					log10(KD1)			DFRETMax
					MW	STDV	%	MW	STDV	%
			PEX5 short	Cerulean	3.5585	0.58287	16.3796	0.176222	0.00504792	2.86452					TTEST: 2,1	paired, two-tailed			TTEST: 2,1	paired, two-tailed			TTEST: 2,1	paired, two-tailed			TTEST: 2,1	paired, two-tailed
			PEX5 short	PEX14(N)	3.52973	0.696044	19.7195	0.176444	0.00335548	1.90172					0.012055				0.00441861				0.0775047				0.00579068
			PEX5 short	PTS1 (ACOX3)	4.76394	0.177434	3.72451	0.137556	0.0107152	7.7897
			PEX5 long	Cerulean	3.63015	0.524086	14.437	0.17	0.004	2.35294
			PEX5 long	PEX14(N)	2.77299	0.516525	18.627	0.103111	0.00900206	8.73044
			PEX5 long	PTS1 (ACOX3)	4.55246	0.211995	4.65672	0.119556	0.00315054	2.63521				Test 48	Paired t-test			Test 49	Paired t-test			Test 50	Paired t-test			Test 51	Paired t-test
															log10(KD1)				DFRETmax				log10(KD1)				DFRETmax
														PEX14	TPR	N-TPR		PEX14	TPR	N-TPR		PTS1(ACOX3)	TPR	N-TPR		PTS1(ACOX3)	TPR	N-TPR
															3.27113	2.25346			0.18	0.112			4.57858	4.31806			0.145333	0.122
															4.31806	3.28646			0.173333	0.094			4.93221	4.60853			0.142	0.120667
															3	2.77906			0.176	0.103333			4.78104	4.73078			0.125333	0.116
															TTEST: 2,1	paired, two-tailed			TTEST: 2,1	paired, two-tailed			TTEST: 2,1	paired, two-tailed			TTEST: 2,1	paired, two-tailed
															0.105827				0.00200497				0.124782				0.0542313

## Sheet: SupplFig_1
Suppl.Fig.S1B
Dataname	Acceptor	Donor	Competitor	Date	N samples	kd1	log10kd1	kd2	log10kd2	DFRETMax	Error	log10 (KD2)/log10 (KD1)	Incremental change in DFRET (*1E-3)
Hs55_Hs55_increase_DFRET.xlsx	PEX5 (TPR)	PTS1 (Hs55)	PTS1 (Hs55)	30062019	31108	14977.3	4.17543	27608	4.44103	0.1535	0.000828072	1.06361	0
Hs55_Hs55_increase_DFRETminus1.xlsx	PEX5 (TPR)	PTS1 (Hs55)	PTS1 (Hs55)	30062019	31108	20800	4.31806	40600	4.60853	0.155	0.000825016	1.06727	-1
Hs55_Hs55_increase_DFRETminus2.xlsx	PEX5 (TPR)	PTS1 (Hs55)	PTS1 (Hs55)	30062019	31108	15254.2	4.18339	27073	4.43254	0.1515	0.000826623	1.05956	-2
Hs55_Hs55_increase_DFRETminus3.xlsx	PEX5 (TPR)	PTS1 (Hs55)	PTS1 (Hs55)	30062019	31108	15716.7	4.19636	27608	4.44103	0.1505	0.000825978	1.05831	-3
Hs55_Hs55_increase_DFRETminus4.xlsx	PEX5 (TPR)	PTS1 (Hs55)	PTS1 (Hs55)	30062019	31108	13867.8	4.14201	24360	4.38668	0.1485	0.000825464	1.05907	-4
Hs55_Hs55_increase_DFRETminus5.xlsx	PEX5 (TPR)	PTS1 (Hs55)	PTS1 (Hs55)	30062019	31108	15158.5	4.18066	25771	4.41113	0.148	0.000824919	1.05513	-5
Hs55_Hs55_increase_DFRETminus6.xlsx	PEX5 (TPR)	PTS1 (Hs55)	PTS1 (Hs55)	30062019	31108	18947.8	4.27756	30073	4.47818	0.1485	0.000824626	1.0469	-6
Hs55_Hs55_increase_DFRETminus7.xlsx	PEX5 (TPR)	PTS1 (Hs55)	PTS1 (Hs55)	30062019	31108	14977.3	4.17543	27608	4.44103	0.1535	0.000828072	1.06361	-7
Hs55_Hs55_increase_DFRETminus8.xlsx	PEX5 (TPR)	PTS1 (Hs55)	PTS1 (Hs55)	30062019	31108	14232	4.15327	22801	4.35795	0.1445	0.000823829	1.04928	-8
Hs55_Hs55_increase_DFRETminus9.xlsx	PEX5 (TPR)	PTS1 (Hs55)	PTS1 (Hs55)	30062019	31108	14977.3	4.17543	27608	4.44103	0.1535	0.000828072	1.06361	-9
Hs55_Hs55_increase_DFRETminus10.xlsx	PEX5 (TPR)	PTS1 (Hs55)	PTS1 (Hs55)	30062019	31108	17323.7	4.23864	25774	4.41118	0.1435	0.000823264	1.04071	-10
Hs55_Hs55_increase_DFRETplus1.xlsx	PEX5 (TPR)	PTS1 (Hs55)	PTS1 (Hs55)	30062019	31108	20800	4.31806	40600	4.60853	0.155	0.00082871	1.06727	1
Hs55_Hs55_increase_DFRETplus2.xlsx	PEX5 (TPR)	PTS1 (Hs55)	PTS1 (Hs55)	30062019	31108	14977.3	4.17543	27608	4.44103	0.1535	0.000828072	1.06361	2
Hs55_Hs55_increase_DFRETplus3.xlsx	PEX5 (TPR)	PTS1 (Hs55)	PTS1 (Hs55)	30062019	31108	20800	4.31806	40600	4.60853	0.16	0.000830104	1.06727	3
Hs55_Hs55_increase_DFRETplus4.xlsx	PEX5 (TPR)	PTS1 (Hs55)	PTS1 (Hs55)	30062019	31108	20800	4.31806	40600	4.60853	0.16	0.000830088	1.06727	4
Hs55_Hs55_increase_DFRETplus5.xlsx	PEX5 (TPR)	PTS1 (Hs55)	PTS1 (Hs55)	30062019	31108	20800	4.31806	40600	4.60853	0.16	0.000827422	1.06727	5
Hs55_Hs55_increase_DFRETplus6.xlsx	PEX5 (TPR)	PTS1 (Hs55)	PTS1 (Hs55)	30062019	31108	12480.6	4.09624	27068	4.43246	0.1585	0.000833434	1.08208	6
Hs55_Hs55_increase_DFRETplus7.xlsx	PEX5 (TPR)	PTS1 (Hs55)	PTS1 (Hs55)	30062019	31108	11833.6	4.07312	25984	4.41471	0.1595	0.000834519	1.08386	7
Hs55_Hs55_increase_DFRETplus8.xlsx	PEX5 (TPR)	PTS1 (Hs55)	PTS1 (Hs55)	30062019	31108	11649	4.06629	25993	4.41486	0.1605	0.000835669	1.08572	8
Hs55_Hs55_increase_DFRETplus9.xlsx	PEX5 (TPR)	PTS1 (Hs55)	PTS1 (Hs55)	30062019	31108	11095	4.04513	25981	4.41466	0.161	0.000836891	1.09135	9
Hs55_Hs55_increase_DFRETplus10.xlsx	PEX5 (TPR)	PTS1 (Hs55)	PTS1 (Hs55)	30062019	31108	12018.8	4.07986	28147	4.44943	0.1625	0.000838077	1.09058	10
Hs55_Hs57_increase_DFRET.xlsx	PEX5 (TPR)	PTS1 (Hs55)	PTS1 (Hs57)	30062019	23542	13200	4.12057	190958	5.28094	0.152	0.000999237	1.2816	0
Hs55_Hs57_increase_DFRETminus1.xlsx	PEX5 (TPR)	PTS1 (Hs55)	PTS1 (Hs57)	30062019	23542	13800	4.13988	195089	5.29023	0.151	0.00099819	1.27787	-1
Hs55_Hs57_increase_DFRETminus2.xlsx	PEX5 (TPR)	PTS1 (Hs55)	PTS1 (Hs57)	30062019	23542	13200	4.12057	180559	5.25662	0.15	0.000997195	1.2757	-2
Hs55_Hs57_increase_DFRETminus3.xlsx	PEX5 (TPR)	PTS1 (Hs55)	PTS1 (Hs57)	30062019	23542	15000	4.17609	201766	5.30485	0.1495	0.000996217	1.27029	-3
Hs55_Hs57_increase_DFRETminus4.xlsx	PEX5 (TPR)	PTS1 (Hs55)	PTS1 (Hs57)	30062019	23542	14400	4.15836	195286	5.29067	0.148	0.000995262	1.2723	-4
Hs55_Hs57_increase_DFRETminus5.xlsx	PEX5 (TPR)	PTS1 (Hs55)	PTS1 (Hs57)	30062019	23542	15600	4.19312	203425	5.3084	0.1475	0.00099435	1.26598	-5
Hs55_Hs57_increase_DFRETminus6.xlsx	PEX5 (TPR)	PTS1 (Hs55)	PTS1 (Hs57)	30062019	23542	15600	4.19312	198800	5.29842	0.1465	0.000993473	1.2636	-6
Hs55_Hs57_increase_DFRETminus7.xlsx	PEX5 (TPR)	PTS1 (Hs55)	PTS1 (Hs57)	30062019	23542	16200	4.20952	204465	5.31062	0.1455	0.000992622	1.26158	-7
Hs55_Hs57_increase_DFRETminus8.xlsx	PEX5 (TPR)	PTS1 (Hs55)	PTS1 (Hs57)	30062019	23542	16200	4.20952	199834	5.30067	0.1445	0.000991812	1.25921	-8
Hs55_Hs57_increase_DFRETminus9.xlsx	PEX5 (TPR)	PTS1 (Hs55)	PTS1 (Hs57)	30062019	23542	16800	4.22531	205037	5.31183	0.1435	0.000991033	1.25715	-9
Hs55_Hs57_increase_DFRETminus10.xlsx	PEX5 (TPR)	PTS1 (Hs55)	PTS1 (Hs57)	30062019	23542	16800	4.22531	200398	5.30189	0.1425	0.00099029	1.25479	-10
Hs55_Hs57_increase_DFRETplus1.xlsx	PEX5 (TPR)	PTS1 (Hs55)	PTS1 (Hs57)	30062019	23542	13200	4.12057	192418	5.28425	0.153	0.00100031	1.28241	1
Hs55_Hs57_increase_DFRETplus2.xlsx	PEX5 (TPR)	PTS1 (Hs55)	PTS1 (Hs57)	30062019	23542	13200	4.12057	196898	5.29424	0.154	0.00100142	1.28483	2
Hs55_Hs57_increase_DFRETplus3.xlsx	PEX5 (TPR)	PTS1 (Hs55)	PTS1 (Hs57)	30062019	23542	11400	4.0569	175217	5.24358	0.1545	0.00100258	1.29251	3
Hs55_Hs57_increase_DFRETplus4.xlsx	PEX5 (TPR)	PTS1 (Hs55)	PTS1 (Hs57)	30062019	23542	12600	4.10037	194815	5.28962	0.156	0.00100376	1.29004	4
Hs55_Hs57_increase_DFRETplus5.xlsx	PEX5 (TPR)	PTS1 (Hs55)	PTS1 (Hs57)	30062019	23542	11400	4.0569	180350	5.25612	0.1565	0.00100496	1.2956	5
Hs55_Hs57_increase_DFRETplus6.xlsx	PEX5 (TPR)	PTS1 (Hs55)	PTS1 (Hs57)	30062019	23542	10800	4.03342	171778	5.23497	0.1575	0.00100621	1.2979	6
Hs55_Hs57_increase_DFRETplus7.xlsx	PEX5 (TPR)	PTS1 (Hs55)	PTS1 (Hs57)	30062019	23542	1000	3	20800	4.31806	0.155	0.00100804	1.43935	7
Hs55_Hs57_increase_DFRETplus8.xlsx	PEX5 (TPR)	PTS1 (Hs55)	PTS1 (Hs57)	30062019	23542	1000	3	20800	4.31806	0.155	0.00100881	1.43935	8
Hs55_Hs57_increase_DFRETplus9.xlsx	PEX5 (TPR)	PTS1 (Hs55)	PTS1 (Hs57)	30062019	23542	1000	3	20800	4.31806	0.155	0.00101011	1.43935	9
Hs55_Hs57_increase_DFRETplus10.xlsx	PEX5 (TPR)	PTS1 (Hs55)	PTS1 (Hs57)	30062019	23542	10800	4.03342	185542	5.26844	0.1615	0.00101152	1.3062	10
Suppl.Fig.S1D
										Predefined	Predefined	Predefined
Dataname							Fix KD1	Fix KD2	Fix DFRETMax	ValueKD1	ValueKD2	ValueDFRETMax	N samples	KD1	KD2	DFRETMax	Error
CHANGES in KD1
Hs55_Hs55_2019Corr.xlsx	PEX5 (TPR)	PTS1 (Hs55)	PTS1 (Hs55)	30062019	FREE		0	0	0	14076	26258	0.153	31108	20800	40600	0.155	0.000824435
Hs55_Hs55_2019Corr.xlsx	PEX5 (TPR)	PTS1 (Hs55)	PTS1 (Hs55)	30062019	vary_KD1_free		1	0	0	15486.9	26258	0.153	31108	15486.9	29775	0.153	0.000828104
Hs55_Hs55_2019Corr.xlsx	PEX5 (TPR)	PTS1 (Hs55)	PTS1 (Hs55)	30062019	vary_KD1_free		1	0	0	18747.1	26258	0.153	31108	18747.1	35189	0.154	0.000828232
Hs55_Hs55_2019Corr.xlsx	PEX5 (TPR)	PTS1 (Hs55)	PTS1 (Hs55)	30062019	vary_KD1_free		1	0	0	36587	26258	0.153	31108	36587	64430	0.159	0.000831089
Hs55_Hs55_2019Corr.xlsx	PEX5 (TPR)	PTS1 (Hs55)	PTS1 (Hs55)	30062019	vary_KD1_free		1	0	0	95098.8	26258	0.153	31108	95098.8	153339	0.17	0.000847879
Hs55_Hs55_2019Corr.xlsx	PEX5 (TPR)	PTS1 (Hs55)	PTS1 (Hs55)	30062019	vary_KD1_free		1	0	0	247186	26258	0.153	31108	247186	332458	0.193	0.000900189
Hs55_Hs55_2019Corr.xlsx	PEX5 (TPR)	PTS1 (Hs55)	PTS1 (Hs55)	30062019	vary_KD1_free		1	0	0	12793.7	26258	0.153	31108	12793.7	24961	0.152	0.000828148
Hs55_Hs55_2019Corr.xlsx	PEX5 (TPR)	PTS1 (Hs55)	PTS1 (Hs55)	30062019	vary_KD1_free		1	0	0	10568.8	26258	0.153	31108	10568.8	20800	0.15	0.000825499
Hs55_Hs55_2019Corr.xlsx	PEX5 (TPR)	PTS1 (Hs55)	PTS1 (Hs55)	30062019	vary_KD1_free		1	0	0	5415.41	26258	0.153	31108	5415.41	10363	0.1505	0.00082924
Hs55_Hs55_2019Corr.xlsx	PEX5 (TPR)	PTS1 (Hs55)	PTS1 (Hs55)	30062019	vary_KD1_free		1	0	0	2083.45	26258	0.153	31108	2083.45	4159	0.1485	0.000830874
Hs55_Hs55_2019Corr.xlsx	PEX5 (TPR)	PTS1 (Hs55)	PTS1 (Hs55)	30062019	vary_KD1_free		1	0	0	801.559	26258	0.153	31108	801.559	1606	0.148	0.000832264
Hs55_Hs55_2019Corr.xlsx	PEX5 (TPR)	PTS1 (Hs55)	PTS1 (Hs55)	30062019	vary_KD1_compensate_KD2		1	0	1	15486.9	26258	0.153	31108	15486.9	29775	0.153	0.000828104
Hs55_Hs55_2019Corr.xlsx	PEX5 (TPR)	PTS1 (Hs55)	PTS1 (Hs55)	30062019	vary_KD1_compensate_KD2		1	0	1	18747.1	26258	0.153	31108	18747.1	35190	0.153	0.000828942
Hs55_Hs55_2019Corr.xlsx	PEX5 (TPR)	PTS1 (Hs55)	PTS1 (Hs55)	30062019	vary_KD1_compensate_KD2		1	0	1	36587	26258	0.153	31108	36587	74852	0.153	0.00084192
Hs55_Hs55_2019Corr.xlsx	PEX5 (TPR)	PTS1 (Hs55)	PTS1 (Hs55)	30062019	vary_KD1_compensate_KD2		1	0	1	95098.8	26258	0.153	31108	95098.8	233341	0.153	0.000928445
Hs55_Hs55_2019Corr.xlsx	PEX5 (TPR)	PTS1 (Hs55)	PTS1 (Hs55)	30062019	vary_KD1_compensate_KD2		1	0	1	247186	26258	0.153	31108	247186	905955	0.153	0.0012211
Hs55_Hs55_2019Corr.xlsx	PEX5 (TPR)	PTS1 (Hs55)	PTS1 (Hs55)	30062019	vary_KD1_compensate_KD2		1	0	1	12793.7	26258	0.153	31108	12793.7	23579	0.153	0.000828154
Hs55_Hs55_2019Corr.xlsx	PEX5 (TPR)	PTS1 (Hs55)	PTS1 (Hs55)	30062019	vary_KD1_compensate_KD2		1	0	1	10568.8	26258	0.153	31108	10568.8	20800	0.153	0.000822863
Hs55_Hs55_2019Corr.xlsx	PEX5 (TPR)	PTS1 (Hs55)	PTS1 (Hs55)	30062019	vary_KD1_compensate_KD2		1	0	1	5415.41	26258	0.153	31108	5415.41	9707	0.153	0.000832429
Hs55_Hs55_2019Corr.xlsx	PEX5 (TPR)	PTS1 (Hs55)	PTS1 (Hs55)	30062019	vary_KD1_compensate_KD2		1	0	1	2083.45	26258	0.153	31108	2083.45	3726	0.153	0.000838185
Hs55_Hs55_2019Corr.xlsx	PEX5 (TPR)	PTS1 (Hs55)	PTS1 (Hs55)	30062019	vary_KD1_compensate_KD2		1	0	1	801.559	26258	0.153	31108	801.559	1471	0.153	0.000842243
Hs55_Hs55_2019Corr.xlsx	PEX5 (TPR)	PTS1 (Hs55)	PTS1 (Hs55)	30062019	vary_KD1_compensate_DFRETmax		1	1	0	15486.9	26258	0.153	31108	15486.9	26258	0.155	0.000825764
Hs55_Hs55_2019Corr.xlsx	PEX5 (TPR)	PTS1 (Hs55)	PTS1 (Hs55)	30062019	vary_KD1_compensate_DFRETmax		1	1	0	18747.1	26258	0.153	31108	18747.1	26258	0.16	0.000839522
Hs55_Hs55_2019Corr.xlsx	PEX5 (TPR)	PTS1 (Hs55)	PTS1 (Hs55)	30062019	vary_KD1_compensate_DFRETmax		1	1	0	36587	26258	0.153	31108	36587	26258	0.17	0.000997458
Hs55_Hs55_2019Corr.xlsx	PEX5 (TPR)	PTS1 (Hs55)	PTS1 (Hs55)	30062019	vary_KD1_compensate_DFRETmax		1	1	0	95098.8	26258	0.153	31108	95098.8	26258	0.19	0.00148246
Hs55_Hs55_2019Corr.xlsx	PEX5 (TPR)	PTS1 (Hs55)	PTS1 (Hs55)	30062019	vary_KD1_compensate_DFRETmax		1	1	0	247186	26258	0.153	31108	247186	26258	0.22	0.00212464
Hs55_Hs55_2019Corr.xlsx	PEX5 (TPR)	PTS1 (Hs55)	PTS1 (Hs55)	30062019	vary_KD1_compensate_DFRETmax		1	1	0	12793.7	26258	0.153	31108	12793.7	26258	0.15	0.000825945
Hs55_Hs55_2019Corr.xlsx	PEX5 (TPR)	PTS1 (Hs55)	PTS1 (Hs55)	30062019	vary_KD1_compensate_DFRETmax		1	1	0	10568.8	26258	0.153	31108	10568.8	26258	0.1485	0.000840147
Hs55_Hs55_2019Corr.xlsx	PEX5 (TPR)	PTS1 (Hs55)	PTS1 (Hs55)	30062019	vary_KD1_compensate_DFRETmax		1	1	0	5415.41	26258	0.153	31108	5415.41	26258	0.1385	0.000953446
Hs55_Hs55_2019Corr.xlsx	PEX5 (TPR)	PTS1 (Hs55)	PTS1 (Hs55)	30062019	vary_KD1_compensate_DFRETmax		1	1	0	2083.45	26258	0.153	31108	2083.45	26258	0.127	0.00121793
Hs55_Hs55_2019Corr.xlsx	PEX5 (TPR)	PTS1 (Hs55)	PTS1 (Hs55)	30062019	vary_KD1_compensate_DFRETmax		1	1	0	801.559	26258	0.153	31108	801.559	26258	0.12	0.00147523
Hs55_Hs55_2019Corr.xlsx	PEX5 (TPR)	PTS1 (Hs55)	PTS1 (Hs55)	30062019	vary_KD1_fix_rest		1	1	1	15486.9	26258	0.153	31108	15486.9	26258	0.153	0.000831599
Hs55_Hs55_2019Corr.xlsx	PEX5 (TPR)	PTS1 (Hs55)	PTS1 (Hs55)	30062019	vary_KD1_fix_rest		1	1	1	18747.1	26258	0.153	31108	18747.1	26258	0.153	0.000853401
Hs55_Hs55_2019Corr.xlsx	PEX5 (TPR)	PTS1 (Hs55)	PTS1 (Hs55)	30062019	vary_KD1_fix_rest		1	1	1	36587	26258	0.153	31108	36587	26258	0.153	0.0011237
Hs55_Hs55_2019Corr.xlsx	PEX5 (TPR)	PTS1 (Hs55)	PTS1 (Hs55)	30062019	vary_KD1_fix_rest		1	1	1	95098.8	26258	0.153	31108	95098.8	26258	0.153	0.0019341
Hs55_Hs55_2019Corr.xlsx	PEX5 (TPR)	PTS1 (Hs55)	PTS1 (Hs55)	30062019	vary_KD1_fix_rest		1	1	1	247186	26258	0.153	31108	247186	26258	0.153	0.00315506
Hs55_Hs55_2019Corr.xlsx	PEX5 (TPR)	PTS1 (Hs55)	PTS1 (Hs55)	30062019	vary_KD1_fix_rest		1	1	1	12793.7	26258	0.153	31108	12793.7	26258	0.153	0.000830229
Hs55_Hs55_2019Corr.xlsx	PEX5 (TPR)	PTS1 (Hs55)	PTS1 (Hs55)	30062019	vary_KD1_fix_rest		1	1	1	10568.8	26258	0.153	31108	10568.8	26258	0.153	0.000849383
Hs55_Hs55_2019Corr.xlsx	PEX5 (TPR)	PTS1 (Hs55)	PTS1 (Hs55)	30062019	vary_KD1_fix_rest		1	1	1	5415.41	26258	0.153	31108	5415.41	26258	0.153	0.00108216
Hs55_Hs55_2019Corr.xlsx	PEX5 (TPR)	PTS1 (Hs55)	PTS1 (Hs55)	30062019	vary_KD1_fix_rest		1	1	1	2083.45	26258	0.153	31108	2083.45	26258	0.153	0.00170157
Hs55_Hs55_2019Corr.xlsx	PEX5 (TPR)	PTS1 (Hs55)	PTS1 (Hs55)	30062019	vary_KD1_fix_rest		1	1	1	801.559	26258	0.153	31108	801.559	26258	0.153	0.00237469
CHANGES in KD2
Hs55_Hs55_2019Corr.xlsx	PEX5 (TPR)	PTS1 (Hs55)	PTS1 (Hs55)	30062019	FREE		0	0	0	14076	26258	0.153	31108	14977.3	27608	0.1535	0.000828072
Hs55_Hs55_2019Corr.xlsx	PEX5 (TPR)	PTS1 (Hs55)	PTS1 (Hs55)	30062019	vary_KD2_free		0	1	0	14076	29070.6	0.153	31108	15254.2	29070.6	0.153	0.000828039
Hs55_Hs55_2019Corr.xlsx	PEX5 (TPR)	PTS1 (Hs55)	PTS1 (Hs55)	30062019	vary_KD2_free		0	1	0	14076	35631.9	0.153	31108	20800	35631.9	0.155	0.000823688
Hs55_Hs55_2019Corr.xlsx	PEX5 (TPR)	PTS1 (Hs55)	PTS1 (Hs55)	30062019	vary_KD2_free		0	1	0	14076	72642	0.153	31108	40600	72642	0.16	0.000828925
Hs55_Hs55_2019Corr.xlsx	PEX5 (TPR)	PTS1 (Hs55)	PTS1 (Hs55)	30062019	vary_KD2_free		0	1	0	14076	200962	0.153	31108	113334	200962	0.171167	0.000856907
Hs55_Hs55_2019Corr.xlsx	PEX5 (TPR)	PTS1 (Hs55)	PTS1 (Hs55)	30062019	vary_KD2_free		0	1	0	14076	555956	0.153	31108	286667	555956	0.19	0.000938833
Hs55_Hs55_2019Corr.xlsx	PEX5 (TPR)	PTS1 (Hs55)	PTS1 (Hs55)	30062019	vary_KD2_free		0	1	0	14076	23717.5	0.153	31108	12481.2	23717.5	0.1525	0.000827995
Hs55_Hs55_2019Corr.xlsx	PEX5 (TPR)	PTS1 (Hs55)	PTS1 (Hs55)	30062019	vary_KD2_free		0	1	0	14076	19350.1	0.153	31108	10354.6	19350.1	0.152	0.000828259
Hs55_Hs55_2019Corr.xlsx	PEX5 (TPR)	PTS1 (Hs55)	PTS1 (Hs55)	30062019	vary_KD2_free		0	1	0	14076	9491.51	0.153	31108	4800	9491.51	0.1495	0.000829342
Hs55_Hs55_2019Corr.xlsx	PEX5 (TPR)	PTS1 (Hs55)	PTS1 (Hs55)	30062019	vary_KD2_free		0	1	0	14076	3430.91	0.153	31108	1733.65	3430.91	0.1485	0.000831233
Hs55_Hs55_2019Corr.xlsx	PEX5 (TPR)	PTS1 (Hs55)	PTS1 (Hs55)	30062019	vary_KD2_free		0	1	0	14076	1240.18	0.153	31108	601.25	1240.18	0.1475	0.000832541
Hs55_Hs55_2019Corr.xlsx	PEX5 (TPR)	PTS1 (Hs55)	PTS1 (Hs55)	30062019	vary_KD2_compensate_KD1		0	1	1	14076	29070.6	0.153	31108	15254.2	29070.6	0.153	0.000828039
Hs55_Hs55_2019Corr.xlsx	PEX5 (TPR)	PTS1 (Hs55)	PTS1 (Hs55)	30062019	vary_KD2_compensate_KD1		0	1	1	14076	35631.9	0.153	31108	18028	35631.9	0.153	0.000828851
Hs55_Hs55_2019Corr.xlsx	PEX5 (TPR)	PTS1 (Hs55)	PTS1 (Hs55)	30062019	vary_KD2_compensate_KD1		0	1	1	14076	72642	0.153	31108	32842.2	72642	0.153	0.000840518
Hs55_Hs55_2019Corr.xlsx	PEX5 (TPR)	PTS1 (Hs55)	PTS1 (Hs55)	30062019	vary_KD2_compensate_KD1		0	1	1	14076	200962	0.153	31108	74853.9	200962	0.153	0.000900071
Hs55_Hs55_2019Corr.xlsx	PEX5 (TPR)	PTS1 (Hs55)	PTS1 (Hs55)	30062019	vary_KD2_compensate_KD1		0	1	1	14076	555956	0.153	31108	133334	555956	0.153	0.00103389
Hs55_Hs55_2019Corr.xlsx	PEX5 (TPR)	PTS1 (Hs55)	PTS1 (Hs55)	30062019	vary_KD2_compensate_KD1		0	1	1	14076	23717.5	0.153	31108	12481.2	23717.5	0.153	0.000828133
Hs55_Hs55_2019Corr.xlsx	PEX5 (TPR)	PTS1 (Hs55)	PTS1 (Hs55)	30062019	vary_KD2_compensate_KD1		0	1	1	14076	19350.1	0.153	31108	10355	19350.1	0.153	0.00082864
Hs55_Hs55_2019Corr.xlsx	PEX5 (TPR)	PTS1 (Hs55)	PTS1 (Hs55)	30062019	vary_KD2_compensate_KD1		0	1	1	14076	9491.51	0.153	31108	5425.27	9491.51	0.153	0.000832855
Hs55_Hs55_2019Corr.xlsx	PEX5 (TPR)	PTS1 (Hs55)	PTS1 (Hs55)	30062019	vary_KD2_compensate_KD1		0	1	1	14076	3430.91	0.153	31108	1933.6	3430.91	0.153	0.000838619
Hs55_Hs55_2019Corr.xlsx	PEX5 (TPR)	PTS1 (Hs55)	PTS1 (Hs55)	30062019	vary_KD2_compensate_KD1		0	1	1	14076	1240.18	0.153	31108	712.225	1240.18	0.153	0.000842705
Hs55_Hs55_2019Corr.xlsx	PEX5 (TPR)	PTS1 (Hs55)	PTS1 (Hs55)	30062019	vary_KD2_compensate_DFRETmax		1	1	0	14076	29070.6	0.153	31108	14076	29070.6	0.152	0.000829472
Hs55_Hs55_2019Corr.xlsx	PEX5 (TPR)	PTS1 (Hs55)	PTS1 (Hs55)	30062019	vary_KD2_compensate_DFRETmax		1	1	0	14076	35631.9	0.153	31108	14076	35631.9	0.15	0.000837483
Hs55_Hs55_2019Corr.xlsx	PEX5 (TPR)	PTS1 (Hs55)	PTS1 (Hs55)	30062019	vary_KD2_compensate_DFRETmax		1	1	0	14076	72642	0.153	31108	14076	72642	0.1395	0.000978793
Hs55_Hs55_2019Corr.xlsx	PEX5 (TPR)	PTS1 (Hs55)	PTS1 (Hs55)	30062019	vary_KD2_compensate_DFRETmax		1	1	0	14076	200962	0.153	31108	14076	200962	0.13	0.00126892
Hs55_Hs55_2019Corr.xlsx	PEX5 (TPR)	PTS1 (Hs55)	PTS1 (Hs55)	30062019	vary_KD2_compensate_DFRETmax		1	1	0	14076	555956	0.153	31108	14076	555956	0.12	0.00152918
Hs55_Hs55_2019Corr.xlsx	PEX5 (TPR)	PTS1 (Hs55)	PTS1 (Hs55)	30062019	vary_KD2_compensate_DFRETmax		1	1	0	14076	23717.5	0.153	31108	14076	23717.5	0.155	0.000828925
Hs55_Hs55_2019Corr.xlsx	PEX5 (TPR)	PTS1 (Hs55)	PTS1 (Hs55)	30062019	vary_KD2_compensate_DFRETmax		1	1	0	14076	19350.1	0.153	31108	14076	19350.1	0.155	0.00084789
Hs55_Hs55_2019Corr.xlsx	PEX5 (TPR)	PTS1 (Hs55)	PTS1 (Hs55)	30062019	vary_KD2_compensate_DFRETmax		1	1	0	14076	9491.51	0.153	31108	14076	9491.51	0.165	0.00104884
Hs55_Hs55_2019Corr.xlsx	PEX5 (TPR)	PTS1 (Hs55)	PTS1 (Hs55)	30062019	vary_KD2_compensate_DFRETmax		1	1	0	14076	3430.91	0.153	31108	14076	3430.91	0.171	0.00165525
Hs55_Hs55_2019Corr.xlsx	PEX5 (TPR)	PTS1 (Hs55)	PTS1 (Hs55)	30062019	vary_KD2_compensate_DFRETmax		1	1	0	14076	1240.18	0.153	31108	14076	1240.18	0.172	0.00237443
Hs55_Hs55_2019Corr.xlsx	PEX5 (TPR)	PTS1 (Hs55)	PTS1 (Hs55)	30062019	vary_KD2_fix_rest		1	1	1	14076	29070.6	0.153	31108	14076	29070.6	0.153	0.000830225
Hs55_Hs55_2019Corr.xlsx	PEX5 (TPR)	PTS1 (Hs55)	PTS1 (Hs55)	30062019	vary_KD2_fix_rest		1	1	1	14076	35631.9	0.153	31108	14076	35631.9	0.153	0.000847136
Hs55_Hs55_2019Corr.xlsx	PEX5 (TPR)	PTS1 (Hs55)	PTS1 (Hs55)	30062019	vary_KD2_fix_rest		1	1	1	14076	72642	0.153	31108	14076	72642	0.153	0.00108197
Hs55_Hs55_2019Corr.xlsx	PEX5 (TPR)	PTS1 (Hs55)	PTS1 (Hs55)	30062019	vary_KD2_fix_rest		1	1	1	14076	200962	0.153	31108	14076	200962	0.153	0.00169032
Hs55_Hs55_2019Corr.xlsx	PEX5 (TPR)	PTS1 (Hs55)	PTS1 (Hs55)	30062019	vary_KD2_fix_rest		1	1	1	14076	555956	0.153	31108	14076	555956	0.153	0.00229683
Hs55_Hs55_2019Corr.xlsx	PEX5 (TPR)	PTS1 (Hs55)	PTS1 (Hs55)	30062019	vary_KD2_fix_rest		1	1	1	14076	23717.5	0.153	31108	14076	23717.5	0.153	0.000826091
Hs55_Hs55_2019Corr.xlsx	PEX5 (TPR)	PTS1 (Hs55)	PTS1 (Hs55)	30062019	vary_KD2_fix_rest		1	1	1	14076	19350.1	0.153	31108	14076	19350.1	0.153	0.000854244
Hs55_Hs55_2019Corr.xlsx	PEX5 (TPR)	PTS1 (Hs55)	PTS1 (Hs55)	30062019	vary_KD2_fix_rest		1	1	1	14076	9491.51	0.153	31108	14076	9491.51	0.153	0.00110976
Hs55_Hs55_2019Corr.xlsx	PEX5 (TPR)	PTS1 (Hs55)	PTS1 (Hs55)	30062019	vary_KD2_fix_rest		1	1	1	14076	3430.91	0.153	31108	14076	3430.91	0.153	0.00178108
Hs55_Hs55_2019Corr.xlsx	PEX5 (TPR)	PTS1 (Hs55)	PTS1 (Hs55)	30062019	vary_KD2_fix_rest		1	1	1	14076	1240.18	0.153	31108	14076	1240.18	0.153	0.00249706
CHANGES in DFRET
Hs55_Hs55_2019Corr.xlsx	PEX5 (TPR)	PTS1 (Hs55)	PTS1 (Hs55)	30062019	FREE		0	0	0	14076	26258	0.153	31108	20800	40600	0.155	0.000825011
Hs55_Hs55_2019Corr.xlsx	PEX5 (TPR)	PTS1 (Hs55)	PTS1 (Hs55)	30062019	vary_DFRET_free		0	0	1	14076	26258	0.154	31108	17750.1	33745	0.154	0.00082821
Hs55_Hs55_2019Corr.xlsx	PEX5 (TPR)	PTS1 (Hs55)	PTS1 (Hs55)	30062019	vary_DFRET_free		0	0	1	14076	26258	0.156	31108	22187.2	40603	0.156	0.000828757
Hs55_Hs55_2019Corr.xlsx	PEX5 (TPR)	PTS1 (Hs55)	PTS1 (Hs55)	30062019	vary_DFRET_free		0	0	1	14076	26258	0.159	31108	30315.6	51238	0.159	0.000830803
Hs55_Hs55_2019Corr.xlsx	PEX5 (TPR)	PTS1 (Hs55)	PTS1 (Hs55)	30062019	vary_DFRET_free		0	0	1	14076	26258	0.163	31108	46013.8	76511	0.163	0.000834566
Hs55_Hs55_2019Corr.xlsx	PEX5 (TPR)	PTS1 (Hs55)	PTS1 (Hs55)	30062019	vary_DFRET_free		0	0	1	14076	26258	0.168	31108	68453.8	106670	0.168	0.000841303
Hs55_Hs55_2019Corr.xlsx	PEX5 (TPR)	PTS1 (Hs55)	PTS1 (Hs55)	30062019	vary_DFRET_free		0	0	1	14076	26258	0.152	31108	11649.2	22736	0.152	0.000828131
Hs55_Hs55_2019Corr.xlsx	PEX5 (TPR)	PTS1 (Hs55)	PTS1 (Hs55)	30062019	vary_DFRET_free		0	0	1	14076	26258	0.15	31108	7396.75	14433	0.15	0.000828826
Hs55_Hs55_2019Corr.xlsx	PEX5 (TPR)	PTS1 (Hs55)	PTS1 (Hs55)	30062019	vary_DFRET_free		0	0	1	14076	26258	0.147	31108	2924.6	6226	0.147	0.000831689
Hs55_Hs55_2019Corr.xlsx	PEX5 (TPR)	PTS1 (Hs55)	PTS1 (Hs55)	30062019	vary_DFRET_free		0	0	1	14076	26258	0.143	31108	242	548	0.143	0.000840849
Hs55_Hs55_2019Corr.xlsx	PEX5 (TPR)	PTS1 (Hs55)	PTS1 (Hs55)	30062019	vary_DFRET_free		0	0	1	14076	26258	0.138	31108	46	123	0.138	0.000866721
Hs55_Hs55_2019Corr.xlsx	PEX5 (TPR)	PTS1 (Hs55)	PTS1 (Hs55)	30062019	vary_DFRET_compensate_KD1		0	1	1	14076	26258	0.154	31108	13867.8	26258	0.154	0.000828606
Hs55_Hs55_2019Corr.xlsx	PEX5 (TPR)	PTS1 (Hs55)	PTS1 (Hs55)	30062019	vary_DFRET_compensate_KD1		0	1	1	14076	26258	0.156	31108	15253.9	26258	0.156	0.000830598
Hs55_Hs55_2019Corr.xlsx	PEX5 (TPR)	PTS1 (Hs55)	PTS1 (Hs55)	30062019	vary_DFRET_compensate_KD1		0	1	1	14076	26258	0.159	31108	16640.6	26258	0.159	0.00083805
Hs55_Hs55_2019Corr.xlsx	PEX5 (TPR)	PTS1 (Hs55)	PTS1 (Hs55)	30062019	vary_DFRET_compensate_KD1		0	1	1	14076	26258	0.163	31108	18028	26258	0.163	0.000855004
Hs55_Hs55_2019Corr.xlsx	PEX5 (TPR)	PTS1 (Hs55)	PTS1 (Hs55)	30062019	vary_DFRET_compensate_KD1		0	1	1	14076	26258	0.168	31108	20800	26258	0.168	0.000885715
Hs55_Hs55_2019Corr.xlsx	PEX5 (TPR)	PTS1 (Hs55)	PTS1 (Hs55)	30062019	vary_DFRET_compensate_KD1		0	1	1	14076	26258	0.152	31108	13867.2	26258	0.152	0.000828381
Hs55_Hs55_2019Corr.xlsx	PEX5 (TPR)	PTS1 (Hs55)	PTS1 (Hs55)	30062019	vary_DFRET_compensate_KD1		0	1	1	14076	26258	0.15	31108	12481.2	26258	0.15	0.00083055
Hs55_Hs55_2019Corr.xlsx	PEX5 (TPR)	PTS1 (Hs55)	PTS1 (Hs55)	30062019	vary_DFRET_compensate_KD1		0	1	1	14076	26258	0.147	31108	11650	26258	0.147	0.000837832
Hs55_Hs55_2019Corr.xlsx	PEX5 (TPR)	PTS1 (Hs55)	PTS1 (Hs55)	30062019	vary_DFRET_compensate_KD1		0	1	1	14076	26258	0.143	31108	10355	26258	0.143	0.00085598
Hs55_Hs55_2019Corr.xlsx	PEX5 (TPR)	PTS1 (Hs55)	PTS1 (Hs55)	30062019	vary_DFRET_compensate_KD1		0	1	1	14076	26258	0.138	31108	9060.35	26258	0.138	0.000892281
Hs55_Hs55_2019Corr.xlsx	PEX5 (TPR)	PTS1 (Hs55)	PTS1 (Hs55)	30062019	vary_DFRET_compensate_KD2		1	0	1	14076	26258	0.154	31108	14076	26351	0.154	0.000828409
Hs55_Hs55_2019Corr.xlsx	PEX5 (TPR)	PTS1 (Hs55)	PTS1 (Hs55)	30062019	vary_DFRET_compensate_KD2		1	0	1	14076	26258	0.156	31108	14076	24961	0.156	0.000831146
Hs55_Hs55_2019Corr.xlsx	PEX5 (TPR)	PTS1 (Hs55)	PTS1 (Hs55)	30062019	vary_DFRET_compensate_KD2		1	0	1	14076	26258	0.159	31108	14076	23577	0.159	0.000840577
Hs55_Hs55_2019Corr.xlsx	PEX5 (TPR)	PTS1 (Hs55)	PTS1 (Hs55)	30062019	vary_DFRET_compensate_KD2		1	0	1	14076	26258	0.163	31108	14076	20800	0.163	0.000857986
Hs55_Hs55_2019Corr.xlsx	PEX5 (TPR)	PTS1 (Hs55)	PTS1 (Hs55)	30062019	vary_DFRET_compensate_KD2		1	0	1	14076	26258	0.168	31108	14076	19412	0.168	0.000905241
Hs55_Hs55_2019Corr.xlsx	PEX5 (TPR)	PTS1 (Hs55)	PTS1 (Hs55)	30062019	vary_DFRET_compensate_KD2		1	0	1	14076	26258	0.152	31108	14076	27736	0.152	0.000828393
Hs55_Hs55_2019Corr.xlsx	PEX5 (TPR)	PTS1 (Hs55)	PTS1 (Hs55)	30062019	vary_DFRET_compensate_KD2		1	0	1	14076	26258	0.15	31108	14076	29125	0.15	0.000831101
Hs55_Hs55_2019Corr.xlsx	PEX5 (TPR)	PTS1 (Hs55)	PTS1 (Hs55)	30062019	vary_DFRET_compensate_KD2		1	0	1	14076	26258	0.147	31108	14076	31757	0.147	0.000840476
Hs55_Hs55_2019Corr.xlsx	PEX5 (TPR)	PTS1 (Hs55)	PTS1 (Hs55)	30062019	vary_DFRET_compensate_KD2		1	0	1	14076	26258	0.143	31108	14076	35189	0.143	0.00086253
Hs55_Hs55_2019Corr.xlsx	PEX5 (TPR)	PTS1 (Hs55)	PTS1 (Hs55)	30062019	vary_DFRET_compensate_KD2		1	0	1	14076	26258	0.138	31108	14076	40603	0.138	0.000905992
Hs55_Hs55_2019Corr.xlsx	PEX5 (TPR)	PTS1 (Hs55)	PTS1 (Hs55)	30062019	vary_DFRET_fix_rest		1	1	1	14076	26258	0.154	31108	14076	26258	0.154	0.00082838
Hs55_Hs55_2019Corr.xlsx	PEX5 (TPR)	PTS1 (Hs55)	PTS1 (Hs55)	30062019	vary_DFRET_fix_rest		1	1	1	14076	26258	0.156	31108	14076	26258	0.156	0.000830186
Hs55_Hs55_2019Corr.xlsx	PEX5 (TPR)	PTS1 (Hs55)	PTS1 (Hs55)	30062019	vary_DFRET_fix_rest		1	1	1	14076	26258	0.159	31108	14076	26258	0.159	0.000845523
Hs55_Hs55_2019Corr.xlsx	PEX5 (TPR)	PTS1 (Hs55)	PTS1 (Hs55)	30062019	vary_DFRET_fix_rest		1	1	1	14076	26258	0.163	31108	14076	26258	0.163	0.000873774
Hs55_Hs55_2019Corr.xlsx	PEX5 (TPR)	PTS1 (Hs55)	PTS1 (Hs55)	30062019	vary_DFRET_fix_rest		1	1	1	14076	26258	0.168	31108	14076	26258	0.168	0.000939933
Hs55_Hs55_2019Corr.xlsx	PEX5 (TPR)	PTS1 (Hs55)	PTS1 (Hs55)	30062019	vary_DFRET_fix_rest		1	1	1	14076	26258	0.152	31108	14076	26258	0.152	0.000827015
Hs55_Hs55_2019Corr.xlsx	PEX5 (TPR)	PTS1 (Hs55)	PTS1 (Hs55)	30062019	vary_DFRET_fix_rest		1	1	1	14076	26258	0.15	31108	14076	26258	0.15	0.000832441
Hs55_Hs55_2019Corr.xlsx	PEX5 (TPR)	PTS1 (Hs55)	PTS1 (Hs55)	30062019	vary_DFRET_fix_rest		1	1	1	14076	26258	0.147	31108	14076	26258	0.147	0.000846901
Hs55_Hs55_2019Corr.xlsx	PEX5 (TPR)	PTS1 (Hs55)	PTS1 (Hs55)	30062019	vary_DFRET_fix_rest		1	1	1	14076	26258	0.143	31108	14076	26258	0.143	0.00087488
Hs55_Hs55_2019Corr.xlsx	PEX5 (TPR)	PTS1 (Hs55)	PTS1 (Hs55)	30062019	vary_DFRET_fix_rest		1	1	1	14076	26258	0.138	31108	14076	26258	0.138	0.000945093
Suppl.Fig.S1E
Dataname	Acceptor	Donor	Competitor	Date	N samples	kd1	log10kd1	kd2	log10kd2	DFRETMax	Error	log10 (KD2)/log10 (KD1)	Acc:Don	Comp:Don	log10kd1	log10kd2	DFRETMax	log10 (KD2)/log10 (KD1)
Hs55_Hs55_2019Corr.xlsx	PEX5 (TPR)	PTS1 (Hs55)	PTS1 (Hs55)	30062019	31103	20800	4.31806	40600	4.60853	0.155	0.000826921	1.06727	0.1 <x<8		4.31806	4.60853	0.155	1.06727
Hs55_Hs55_2019Corr.xlsx	PEX5 (TPR)	PTS1 (Hs55)	PTS1 (Hs55)	30062019	31091	20800	4.31806	40600	4.60853	0.155	0.000826394	1.06727	0.1 <x<6		4.31806	4.60853	0.155	1.06727
Hs55_Hs55_2019Corr.xlsx	PEX5 (TPR)	PTS1 (Hs55)	PTS1 (Hs55)	30062019	30764	16826	4.22598	30498	4.48427	0.1545	0.000822612	1.06112	0.1 <x<4		4.22598	4.48427	0.1545	1.06112
Hs55_Hs55_2019Corr.xlsx	PEX5 (TPR)	PTS1 (Hs55)	PTS1 (Hs55)	30062019	23575	29120.4	4.4642	51431	4.71122	0.16	0.00075956	1.05534	0.1 <x<2		4.4642	4.71122	0.16	1.05534
Hs55_Hs55_2019Corr.xlsx	PEX5 (TPR)	PTS1 (Hs55)	PTS1 (Hs55)	30062019	7586	59548	4.77487	84568	4.92721	0.18	0.000606945	1.0319	0.1 <x<1		4.77487	4.92721	0.18	1.0319
Hs55_Hs55_2019Corr.xlsx	PEX5 (TPR)	PTS1 (Hs55)	PTS1 (Hs55)	30062019	31067	14977.8	4.17545	27613	4.44111	0.1535	0.000828114	1.06363	0.25<x<8		4.17545	4.44111	0.1535	1.06363
Hs55_Hs55_2019Corr.xlsx	PEX5 (TPR)	PTS1 (Hs55)	PTS1 (Hs55)	30062019	30542	14755.8	4.16896	27285	4.43592	0.1535	0.000821702	1.06404	0.5 <x<8		4.16896	4.43592	0.1535	1.06404
Hs55_Hs55_2019Corr.xlsx	PEX5 (TPR)	PTS1 (Hs55)	PTS1 (Hs55)	30062019	28081	20800	4.31806	40600	4.60853	0.155	0.000840156	1.06727	0.75<x<8		4.31806	4.60853	0.155	1.06727
Hs55_Hs55_2019Corr.xlsx	PEX5 (TPR)	PTS1 (Hs55)	PTS1 (Hs55)	30062019	23517	18027.2	4.25593	32482	4.51164	0.153	0.000889259	1.06008	1.0 <x<8		4.25593	4.51164	0.153	1.06008
Hs55_Hs55_2019Corr.xlsx	PEX5 (TPR)	PTS1 (Hs55)	PTS1 (Hs55)	30062019	7528	13312.6	4.12426	23820	4.37694	0.1495	0.00102138	1.06127	2.0 <x<8		4.12426	4.37694	0.1495	1.06127
Hs55_Hs55_2019Corr.xlsx	PEX5 (TPR)	PTS1 (Hs55)	PTS1 (Hs55)	30062019	1743	43040.8	4.63388	69437	4.84159	0.1485	0.00109957	1.04482	3.0 <x<8		4.63388	4.84159	0.1485	1.04482
Hs55_Hs55_2019Corr.xlsx	PEX5 (TPR)	PTS1 (Hs55)	PTS1 (Hs55)	30062019	29247	14792.2	4.17003	28878	4.46057	0.152	0.00082444	1.06967		0.05<x<8	4.17003	4.46057	0.152	1.06967
Hs55_Hs55_2019Corr.xlsx	PEX5 (TPR)	PTS1 (Hs55)	PTS1 (Hs55)	30062019	28080	20800	4.31806	40600	4.60853	0.155	0.00083074	1.06727		0.05<x<6	4.31806	4.60853	0.155	1.06727
Hs55_Hs55_2019Corr.xlsx	PEX5 (TPR)	PTS1 (Hs55)	PTS1 (Hs55)	30062019	25114	20800	4.31806	40600	4.60853	0.155	0.000847839	1.06727		0.05<x<4	4.31806	4.60853	0.155	1.06727
Hs55_Hs55_2019Corr.xlsx	PEX5 (TPR)	PTS1 (Hs55)	PTS1 (Hs55)	30062019	19996	15254.2	4.18339	35190	4.54642	0.1515	0.000881867	1.08678		0.05<x<2	4.18339	4.54642	0.1515	1.08678
Hs55_Hs55_2019Corr.xlsx	PEX5 (TPR)	PTS1 (Hs55)	PTS1 (Hs55)	30062019	14087	13867.8	4.14201	40273	4.60501	0.151	0.000899608	1.11178		0.05<x<1	4.14201	4.60501	0.151	1.11178
Hs55_Hs55_2019Corr.xlsx	PEX5 (TPR)	PTS1 (Hs55)	PTS1 (Hs55)	30062019	26290	23382.1	4.36888	45906	4.66187	0.1535	0.000829801	1.06706		0.25<x<8	4.36888	4.66187	0.1535	1.06706
Hs55_Hs55_2019Corr.xlsx	PEX5 (TPR)	PTS1 (Hs55)	PTS1 (Hs55)	30062019	22441	40600	4.60853	80200	4.90417	0.155	0.000804335	1.06415		0.5 <x<8	4.60853	4.90417	0.155	1.06415
Hs55_Hs55_2019Corr.xlsx	PEX5 (TPR)	PTS1 (Hs55)	PTS1 (Hs55)	30062019	18311	40600	4.60853	80200	4.90417	0.155	0.000774611	1.06415		0.75<x<8	4.60853	4.90417	0.155	1.06415
Hs55_Hs55_2019Corr.xlsx	PEX5 (TPR)	PTS1 (Hs55)	PTS1 (Hs55)	30062019	15160	34000	4.53148	67000	4.82607	0.153333	0.000742468	1.06501		1.0 <x<8	4.53148	4.82607	0.153333	1.06501
Hs55_Hs55_2019Corr.xlsx	PEX5 (TPR)	PTS1 (Hs55)	PTS1 (Hs55)	30062019	9251	60400	4.78104	100000	5	0.16	0.000687286	1.0458		2.0 <x<8	4.78104	5	0.16	1.0458
Hs55_Hs55_2019Corr.xlsx	PEX5 (TPR)	PTS1 (Hs55)	PTS1 (Hs55)	30062019	6239	47200	4.67394	86800	4.93852	0.153333	0.000650198	1.05661		3.0 <x<8	4.67394	4.93852	0.153333	1.05661
Hs55_Hs57_2019Corr.xlsx	PEX5 (TPR)	PTS1 (Hs55)	PTS1 (Hs57)	30062019	25630	13200	4.12057	184951	5.26706	0.1525	0.000995599	1.27823	0.1 <x<8		4.12057	5.26706	0.1525	1.27823
Hs55_Hs57_2019Corr.xlsx	PEX5 (TPR)	PTS1 (Hs55)	PTS1 (Hs57)	30062019	25617	13200	4.12057	184951	5.26706	0.1525	0.00099524	1.27823	0.1 <x<6		4.12057	5.26706	0.1525	1.27823
Hs55_Hs57_2019Corr.xlsx	PEX5 (TPR)	PTS1 (Hs55)	PTS1 (Hs57)	30062019	25386	15000	4.17609	201768	5.30485	0.1535	0.000990812	1.27029	0.1 <x<4		4.17609	5.30485	0.1535	1.27029
Hs55_Hs57_2019Corr.xlsx	PEX5 (TPR)	PTS1 (Hs55)	PTS1 (Hs57)	30062019	19599	19800	4.29667	258812	5.41298	0.156	0.00096492	1.25981	0.1 <x<2		4.29667	5.41298	0.156	1.25981
Hs55_Hs57_2019Corr.xlsx	PEX5 (TPR)	PTS1 (Hs55)	PTS1 (Hs57)	30062019	6388	73334.2	4.86531	693331	5.84094	0.1835	0.000782283	1.20053	0.1 <x<1		4.86531	5.84094	0.1835	1.20053
Hs55_Hs57_2019Corr.xlsx	PEX5 (TPR)	PTS1 (Hs55)	PTS1 (Hs57)	30062019	25607	13200	4.12057	184951	5.26706	0.1525	0.000996422	1.27823	0.25<x<8		4.12057	5.26706	0.1525	1.27823
Hs55_Hs57_2019Corr.xlsx	PEX5 (TPR)	PTS1 (Hs55)	PTS1 (Hs57)	30062019	25190	13200	4.12057	184951	5.26706	0.1525	0.000993718	1.27823	0.5 <x<8		4.12057	5.26706	0.1525	1.27823
Hs55_Hs57_2019Corr.xlsx	PEX5 (TPR)	PTS1 (Hs55)	PTS1 (Hs57)	30062019	23044	14400	4.15836	192600	5.28466	0.1525	0.00100863	1.27085	0.75<x<8		4.15836	5.28466	0.1525	1.27085
Hs55_Hs57_2019Corr.xlsx	PEX5 (TPR)	PTS1 (Hs55)	PTS1 (Hs57)	30062019	19242	18000	4.25527	220229	5.34287	0.153	0.00104768	1.25559	1.0 <x<8		4.25527	5.34287	0.153	1.25559
Hs55_Hs57_2019Corr.xlsx	PEX5 (TPR)	PTS1 (Hs55)	PTS1 (Hs57)	30062019	6031	44446.2	4.64784	462224	5.66485	0.1555	0.00108156	1.21882	2.0 <x<8		4.64784	5.66485	0.1555	1.21882
Hs55_Hs57_2019Corr.xlsx	PEX5 (TPR)	PTS1 (Hs55)	PTS1 (Hs57)	30062019	1275	33170.4	4.52075	328183	5.51612	0.150833	0.00113521	1.22018	3.0 <x<8		4.52075	5.51612	0.150833	1.22018
Hs55_Hs57_2019Corr.xlsx	PEX5 (TPR)	PTS1 (Hs55)	PTS1 (Hs57)	30062019	22326	1000	3	20800	4.31806	0.145	0.00102375	1.43935		0.05<x<8	3	4.31806	0.145	1.43935
Hs55_Hs57_2019Corr.xlsx	PEX5 (TPR)	PTS1 (Hs55)	PTS1 (Hs57)	30062019	22194	15000	4.17609	230551	5.36277	0.1515	0.00102227	1.28416		0.05<x<6	4.17609	5.36277	0.1515	1.28416
Hs55_Hs57_2019Corr.xlsx	PEX5 (TPR)	PTS1 (Hs55)	PTS1 (Hs57)	30062019	21085	15600	4.19312	228825	5.3595	0.152	0.00102526	1.27816		0.05<x<4	4.19312	5.3595	0.152	1.27816
Hs55_Hs57_2019Corr.xlsx	PEX5 (TPR)	PTS1 (Hs55)	PTS1 (Hs57)	30062019	16628	1000	3	20800	4.31806	0.145	0.00105044	1.43935		0.05<x<2	3	4.31806	0.145	1.43935
Hs55_Hs57_2019Corr.xlsx	PEX5 (TPR)	PTS1 (Hs55)	PTS1 (Hs57)	30062019	11218	15854	4.20014	488160	5.68856	0.1525	0.00108015	1.35437		0.05<x<1	4.20014	5.68856	0.1525	1.35437
Hs55_Hs57_2019Corr.xlsx	PEX5 (TPR)	PTS1 (Hs55)	PTS1 (Hs57)	30062019	19370	21600	4.33445	332222	5.52143	0.1525	0.00103386	1.27385		0.25<x<8	4.33445	5.52143	0.1525	1.27385
Hs55_Hs57_2019Corr.xlsx	PEX5 (TPR)	PTS1 (Hs55)	PTS1 (Hs57)	30062019	16045	1000	3	20800	4.31806	0.145	0.000980976	1.43935		0.5 <x<8	3	4.31806	0.145	1.43935
Hs55_Hs57_2019Corr.xlsx	PEX5 (TPR)	PTS1 (Hs55)	PTS1 (Hs57)	30062019	13372	49778.4	4.69704	961426	5.98292	0.1525	0.000952467	1.27376		0.75<x<8	4.69704	5.98292	0.1525	1.27376
Hs55_Hs57_2019Corr.xlsx	PEX5 (TPR)	PTS1 (Hs55)	PTS1 (Hs57)	30062019	11108	60001.2	4.77816	1248000	6.09621	0.1525	0.000938477	1.27585		1.0 <x<8	4.77816	6.09621	0.1525	1.27585
Hs55_Hs57_2019Corr.xlsx	PEX5 (TPR)	PTS1 (Hs55)	PTS1 (Hs57)	30062019	5698	106668	5.02803	3288001	6.51693	0.151833	0.000912795	1.29612		2.0 <x<8	5.02803	6.51693	0.151833	1.29612
Hs55_Hs57_2019Corr.xlsx	PEX5 (TPR)	PTS1 (Hs55)	PTS1 (Hs57)	30062019	3034	100000	5	4720000	6.67394	0.148333	0.000875894	1.33479		3.0 <x<8	5	6.67394	0.148333	1.33479

## Sheet: SupplFig_2
Suppl.Fig.S2A
						Acc: donor					Comp: donor					DFRET
Name	mCherry	EGFP	Cerulean	Date	n	Median	Q1	Q3	Q1_R	Q3_R	Median	Q1	Q3	Q1_R	Q3_R	Median	Q1	Q3	Q1_R	Q3_R
Sample 1	PEX5(TPR)	PTS1(ACOX3)	PTS1(ACOX3)	30062020	1007	4.06633	2.42548	6.96547	1.64085	2.89914	15.3648	9.0697	29.0021	6.29506	13.6374	0.0756541	0.0474819	0.114565	0.0281723	0.0389111
Sample 2	PEX5(TPR)	PTS1(ACOX3)	PTS1(ACOX3)	30062020	1324	2.03517	1.19476	3.58231	0.840407	1.54714	19.2818	11.6102	36.223	7.67158	16.9412	0.0345103	0.0195158	0.0551812	0.0149945	0.0206709
Sample 3	PEX5(TPR)	PTS1(ACOX3)	PTS1(ACOX3)	30062020	1534	0.764515	0.402086	1.37117	0.36243	0.606658	17.964	11.5223	32.2845	6.44166	14.3205	0.0170601	0.00954763	0.0288272	0.00751247	0.0117671
Sample 4	PEX5(TPR)	PTS1(ACOX3)	PTS1(ACOX3)	30062020	1793	0.102599	0.0211152	0.235565	0.0814836	0.132966	16.8986	9.98611	32.109	6.9125	15.2104	0.00714528	0.00297576	0.0146483	0.00416952	0.00750303
Sample 5	PEX5(TPR)	PTS1(ACOX3)	PTS1(ACOX3)	30062020	1315	4.84225	2.70371	8.27813	2.13855	3.43587	6.53812	3.62047	13.0976	2.91765	6.55951	0.1451	0.0978594	0.196841	0.0472406	0.0517409
Sample 6	PEX5(TPR)	PTS1(ACOX3)	PTS1(ACOX3)	30062020	1849	2.41086	1.35003	4.24234	1.06083	1.83147	8.75575	4.76436	17.3024	3.9914	8.54663	0.0657668	0.0404239	0.0993472	0.0253429	0.0335803
Sample 7	PEX5(TPR)	PTS1(ACOX3)	PTS1(ACOX3)	30062020	2550	1.11825	0.571019	2.06418	0.547227	0.94593	9.90278	5.12743	21.2999	4.77535	11.3971	0.0318131	0.0191428	0.0502635	0.0126702	0.0184505
Sample 8	PEX5(TPR)	PTS1(ACOX3)	PTS1(ACOX3)	30062020	2366	0.340124	0.152653	0.722346	0.187472	0.382222	6.19383	3.42891	14.125	2.76493	7.93121	0.0166413	0.00977058	0.0284224	0.00687073	0.0117811
Sample 9	PEX5(TPR)	PTS1(ACOX3)	PTS1(ACOX3)	30062020	1588	3.41546	1.96958	6.12386	1.44588	2.7084	1.65621	0.81303	3.63544	0.84318	1.97923	0.213163	0.171132	0.241756	0.0420314	0.028593
Sample 10	PEX5(TPR)	PTS1(ACOX3)	PTS1(ACOX3)	30062020	2631	2.06668	1.13728	3.98298	0.9294	1.9163	3.518	1.66669	7.83586	1.85132	4.31786	0.109953	0.0745108	0.156202	0.0354425	0.0462491
Sample 11	PEX5(TPR)	PTS1(ACOX3)	PTS1(ACOX3)	30062020	3593	1.23456	0.603561	2.38499	0.630997	1.15043	5.5212	2.39685	12.5009	3.12436	6.97966	0.0482206	0.0304896	0.0735306	0.017731	0.02531
Sample 12	PEX5(TPR)	PTS1(ACOX3)	PTS1(ACOX3)	30062020	3511	0.464347	0.216557	0.952888	0.24779	0.488541	5.29288	2.38257	12.3862	2.91031	7.09333	0.022768	0.0135449	0.0352252	0.0092231	0.0124571
Sample 13	PEX5(TPR)	PTS1(ACOX3)	PTS1(ACOX3)	30062020	1540	2.75702	1.66399	5.07148	1.09303	2.31447	0.0306948	-0.055814	0.202517	0.0865088	0.171822	0.228631	0.202349	0.247551	0.0262814	0.0189207
Sample 14	PEX5(TPR)	PTS1(ACOX3)	PTS1(ACOX3)	30062020	2818	1.82019	1.03426	3.40547	0.785925	1.58528	1.20366	0.580746	2.80579	0.622918	1.60213	0.170984	0.120925	0.217288	0.0500594	0.0463032
Sample 15	PEX5(TPR)	PTS1(ACOX3)	PTS1(ACOX3)	30062020	3668	1.07074	0.571353	2.12517	0.499385	1.05443	1.8512	0.844352	4.43874	1.00685	2.58755	0.0877831	0.0580415	0.129762	0.0297416	0.0419792
Sample 16	PEX5(TPR)	PTS1(ACOX3)	PTS1(ACOX3)	30062020	3788	0.421145	0.191882	0.900521	0.229263	0.479376	2.07871	0.959525	5.06193	1.11918	2.98323	0.035204	0.0209321	0.0543588	0.014272	0.0191548
Suppl.Fig.S2B
Data set	Comp:Don	DFRETmax	ValueDFRETMax	Date		N samples	KD1	Log10(KD1)	KD2	log10(KD2)	DFRETMax	Error
ACOX3_P5_ACO_UniteCorr.xlsx	0,233<x<0,267	Predef	0.226	30062020		119	1000	3			0.226	0.000691079
ACOX3_P5_ACO_UniteCorr.xlsx	0,329<x<0,378	Predef	0.226	30062020		191	16640.8	4.22117			0.226	0.00127944
ACOX3_P5_ACO_UniteCorr.xlsx	0,466<x<0,535	Predef	0.226	30062020		309	20800	4.31806			0.226	0.000841338
ACOX3_P5_ACO_UniteCorr.xlsx	0,659<x<0,757	Predef	0.226	30062020		480	40600	4.60853			0.226	0.00102086
ACOX3_P5_ACO_UniteCorr.xlsx	0,933<x<1,071	Predef	0.226	30062020		662	64427.2	4.80907			0.226	0.00120835
ACOX3_P5_ACO_UniteCorr.xlsx	1,319<x<1,515	Predef	0.226	30062020		835	85547.5	4.93221			0.226	0.00131259
ACOX3_P5_ACO_UniteCorr.xlsx	1,866<x<2,143	Predef	0.226	30062020		1034	140000	5.14613			0.226	0.00143146
ACOX3_P5_ACO_UniteCorr.xlsx	2,639<x<3,031	Predef	0.226	30062020		1151	213334	5.32906			0.226	0.00171064
ACOX3_P5_ACO_UniteCorr.xlsx	3,249<x<3,482	Predef	0.226	30062020		607	233334	5.36798			0.226	0.00191496
ACOX3_P5_ACO_UniteCorr.xlsx	3,863<x<4,141	Predef	0.226	30062020		644	320000	5.50515			0.226	0.00196559
ACOX3_P5_ACO_UniteCorr.xlsx	4,594<x<4,924	Predef	0.226	30062020		678	380000	5.57978			0.226	0.00194799
ACOX3_P5_ACO_UniteCorr.xlsx	5,464<x<5,856	Predef	0.226	30062020		644	420000	5.62325			0.226	0.00204499
ACOX3_P5_ACO_UniteCorr.xlsx	0,0<x<0,125	Predef	0.226	30062020		493	2867.25	3.45747			0.226	0.00100808
ACOX3_P5_ACO_UniteCorr.xlsx	0,125<x<0,176	Predef	0.226	30062020		216	1000	3			0.226	0.00101444
ACOX3_P5_ACO_UniteCorr.xlsx	0,176<x<0,25	Predef	0.226	30062020		291	7200	3.85733			0.226	0.000770127
ACOX3_P5_ACO_UniteCorr.xlsx	0,25<x<0,353	Predef	0.226	30062020		379	9707.5	3.98711			0.226	0.00102361
ACOX3_P5_ACO_UniteCorr.xlsx	0,353<x<0,5	Predef	0.226	30062020		619	19413.8	4.28811			0.226	0.0011397
ACOX3_P5_ACO_UniteCorr.xlsx	0,5<x<0,707	Predef	0.226	30062020		947	27400	4.43775			0.226	0.000950767
ACOX3_P5_ACO_UniteCorr.xlsx	0,707<x<1	Predef	0.226	30062020		1537	46014	4.66289			0.226	0.00116028
ACOX3_P5_ACO_UniteCorr.xlsx	1<x<1,414	Predef	0.226	30062020		1862	68694	4.83692			0.226	0.0012458
ACOX3_P5_ACO_UniteCorr.xlsx	1,414<x<2	Predef	0.226	30062020		2392	113334	5.05436			0.226	0.00144655
ACOX3_P5_ACO_UniteCorr.xlsx	2<x<2,828	Predef	0.226	30062020		2713	180001	5.25527			0.226	0.00158591
ACOX3_P5_ACO_UniteCorr.xlsx	2,828<x<4	Predef	0.226	30062020		2991	253334	5.40369			0.226	0.00184178
ACOX3_P5_ACO_UniteCorr.xlsx	4<x<5,656	Predef	0.226	30062020		3347	380000	5.57978			0.226	0.00203089
ACOX3_P5_ACO_UniteCorr.xlsx	5,656<x<8	Predef	0.226	30062020		3345	554668	5.74403			0.226	0.00203537
ACOX3_P5_ACO_UniteCorr.xlsx	0<x<0,25	Predef	0.226	30062020		1000	4400.25	3.64348			0.226	0.000953805
ACOX3_P5_ACO_UniteCorr.xlsx	0,25<x<0,353	Predef	0.226	30062020		379	9707.5	3.98711			0.226	0.00102361
ACOX3_P5_ACO_UniteCorr.xlsx	0,353<x<0,5	Predef	0.226	30062020		619	20800	4.31806			0.226	0.00106821
ACOX3_P5_ACO_UniteCorr.xlsx	0,5<x<0,707	Predef	0.226	30062020		947	29227.2	4.46579			0.226	0.00095626
ACOX3_P5_ACO_UniteCorr.xlsx	0,707<x<1	Predef	0.226	30062020		1537	46014	4.66289			0.226	0.00116028
ACOX3_P5_ACO_UniteCorr.xlsx	1<x<1,414	Predef	0.226	30062020		1862	80200	4.90417			0.226	0.001239
ACOX3_P5_ACO_UniteCorr.xlsx	1,414<x<2	Predef	0.226	30062020		2392	113334	5.05436			0.226	0.00144655
ACOX3_P5_ACO_UniteCorr.xlsx	2<x<2,828	Predef	0.226	30062020		2713	180001	5.25527			0.226	0.00158591
ACOX3_P5_ACO_UniteCorr.xlsx	2,828<x<3,363	Predef	0.226	30062020		1431	220000	5.34242			0.226	0.00187973
ACOX3_P5_ACO_UniteCorr.xlsx	3,363<x<4	Predef	0.226	30062020		1560	300000	5.47712			0.226	0.001762
ACOX3_P5_ACO_UniteCorr.xlsx	4<x<4,756	Predef	0.226	30062020		1666	340000	5.53148			0.226	0.00204954
ACOX3_P5_ACO_UniteCorr.xlsx	4,756<x<5,656	Predef	0.226	30062020		1681	400000	5.60206			0.226	0.00200018
ACOX3_P5_ACO_UniteCorr.xlsx	5,656<x<6,727	Predef	0.226	30062020		1631	508446	5.70624			0.226	0.00200057
ACOX3_P5_ACO_UniteCorr.xlsx	6,727<x<8	Predef	0.226	30062020		1714	600890	5.7788			0.226	0.00205052
ACOX3_P5_ACO_UniteCorr.xlsx	0<x<0,25	FREE	0.2	30062020		1000	2401	3.38039			0.22	0.000986181
ACOX3_P5_ACO_UniteCorr.xlsx	0,25<x<0,353	FREE	0.17	30062020		379	20800	4.31806			0.24	0.000938559
ACOX3_P5_ACO_UniteCorr.xlsx	0,353<x<0,5	FREE	0.17	30062020		619	19414.5	4.28813			0.226667	0.00114096
ACOX3_P5_ACO_UniteCorr.xlsx	0,5<x<0,707	FREE	0.2	30062020		947	20800	4.31806			0.216667	0.000934516
ACOX3_P5_ACO_UniteCorr.xlsx	0,707<x<1	FREE	0.22	30062020		1537	20800	4.31806			0.2	0.00109837
ACOX3_P5_ACO_UniteCorr.xlsx	1<x<1,414	FREE	0.19	30062020		1862	34000	4.53148			0.196667	0.00115324
ACOX3_P5_ACO_UniteCorr.xlsx	1,414<x<2	FREE	0.2	30062020		2392	60400	4.78104			0.2	0.00135495
ACOX3_P5_ACO_UniteCorr.xlsx	2<x<2,828	FREE	0.17	30062020		2713	81362.4	4.91042			0.186667	0.00147399
ACOX3_P5_ACO_UniteCorr.xlsx	2,828<x<3,363	FREE	0.163333	30062020		1431	100000	5			0.183333	0.00180304
ACOX3_P5_ACO_UniteCorr.xlsx	3,363<x<4	FREE	0.2	30062020		1560	113334	5.05436			0.17	0.00172311
ACOX3_P5_ACO_UniteCorr.xlsx	4<x<4,756	FREE	0.17	30062020		1666	100000	5			0.163333	0.00203515
ACOX3_P5_ACO_UniteCorr.xlsx	4,756<x<5,656	FREE	0.16	30062020		1681	140000	5.14613			0.16	0.00205051
ACOX3_P5_ACO_UniteCorr.xlsx	5,656<x<6,727	FREE	0.16	30062020		1631	133334	5.12494			0.143333	0.00204846
ACOX3_P5_ACO_UniteCorr.xlsx	6,727<x<8	FREE	0.16	30062020		1714	133334	5.12494			0.13	0.00212329

## Sheet: Suppl_Fig3
Suppl.Fig.3B
Dataname	Acceptor	Donor	Competitor	Date	N samples	kd1	log10kd1	kd2	log10kd2	DFRETMax	Error	log10/log10	Ranking
LP_28_090221Corr.xlsx	PEX5 (TPR)	PTS1 (SCP2)	AGXT	9022021	1734	20800	4.31806	100000	5	0.18	0.000506583	1.15793	3
LP_32_090221Corr.xlsx	PEX5 (TPR)	PTS1 (SCP2)	ACOX3	9022021	832	20800	4.31806	40600	4.60853	0.163333	0.000125964	1.06727	2
LP_34_090221Corr.xlsx	PEX5 (TPR)	PTS1 (SCP2)	GSTK1	9022021	888	49778.4	4.69704	600887	5.77879	0.1975	8.36487e-05	1.2303	4
LP_36_090221Corr.xlsx	PEX5 (TPR)	PTS1 (SCP2)	PerCR-SRL	9022021	216	13867.8	4.14201	21658	4.33562	0.173	0.000184939	1.04674	1
LP_28_110221Corr.xlsx	PEX5 (TPR)	PTS1 (SCP2)	AGXT	11022021	1336	14792.2	4.17003	184896	5.26693	0.179167	0.000575806	1.26304	3
LP_32_110221Corr.xlsx	PEX5 (TPR)	PTS1 (SCP2)	ACOX3	11022021	534	5000.25	3.69899	97079	4.98713	0.166	0.0016418	1.34824	4
LP_34_110221Corr.xlsx	PEX5 (TPR)	PTS1 (SCP2)	GSTK1	11022021	6588	12600	4.10037	137987	5.13984	0.181	0.000515683	1.25351	2
LP_36_110221Corr.xlsx	PEX5 (TPR)	PTS1 (SCP2)	PerCR-SRL	11022021	465	6934.5	3.84102	30863	4.48944	0.176	0.00119238	1.16882	1
LP_28_0811Corr.xlsx	PEX5 (TPR)	PTS1 (SCP2)	AGXT	11082021	22416	13800	4.13988	1122527	6.0502	0.173	0.000315695	1.46144	4
LP_32_0811Corr.xlsx	PEX5 (TPR)	PTS1 (SCP2)	ACOX3	11082021	26426	2800.05	3.44717	1807	3.25696	0.167	0.000605111	0.944822	1
LP_34_0811Corr.xlsx	PEX5 (TPR)	PTS1 (SCP2)	GSTK1	11082021	19743	10082.2	4.00356	250591	5.39897	0.17	0.000350428	1.34854	3
LP_36_0811Corr.xlsx	PEX5 (TPR)	PTS1 (SCP2)	PerCR-SRL	11082021	26135	2959.75	3.47126	15405	4.18766	0.1515	0.00048805	1.20638	2
												DFRETMax			DFRETMax
												MW	STD	%	MW	STDV	%
											AGXT	1.29414	0.154129	11.9098	0.177389	0.00382366	2.15552
											ACOX3	1.12011	0.206835	18.4656	0.165444	0.00189541	1.14565
											GSTK1	1.27745	0.06265	4.9043	0.182833	0.0138414	7.57048
											PerCR-SRL	1.14065	0.083464	7.31725	0.166833	0.0133635	8.01009
