# Supplementary material for: Studying the interaction between PEX5 and its full-length cargo proteins in living cells by a novel Försteŕs resonance energy transfer-based competition assay
Source: Front Cell Dev Biol. 2022 Nov 3;10:1026388. doi: 10.3389/fcell.2022.1026388 (PMC9669585; doi:10.3389/fcell.2022.1026388)
Supplement: Supplementary file 8 [file Table1.XLSX]

## Sheet: Fig_2
Fig.2C
			n
1		0.2:0.6	1989
2	PTS1	0.75:1.3	1306
3		2.5:5	130
4		0.2:0.6	1634
5	SCP2	0.75:1.3	452
6		2.5:5	115
7		0.2:0.6	93
8	SCPx	0.75:1.3	127
9		2.5:5	163
Group1	Group2	Lower CI	mean difference	Higher CI	p-val
1	2	-0.0732192	-0.0704311	-0.067643	0
1	3	-0.0995776	-0.0924909	-0.0854042	0
1	4	-0.0116627	-0.00904894	-0.00643523	0
1	5	-0.06362	-0.0595409	-0.0554618	0
1	6	-0.0919894	-0.0844814	-0.0769734	0
1	7	0.000831604	0.0091368	0.017442	0.0186203
1	8	-0.0107391	-0.00357421	0.00359063	0.833005
1	9	0.00850194	0.0148798	0.0212578	1.16969e-11
2	3	-0.0292593	-0.0220598	-0.0148603	3.53039e-21
2	4	0.0584765	0.0613822	0.0642878	0
2	5	0.00661815	0.0108902	0.0151623	4.30151e-14
2	6	-0.0216649	-0.0140503	-0.00643574	3.66355e-07
2	7	0.0711663	0.0795679	0.0879696	0
2	8	0.0595805	0.0668569	0.0741333	0
2	9	0.078808	0.085311	0.091814	0
3	4	0.0763082	0.083442	0.0905757	0
3	5	0.0251591	0.03295	0.0407409	0
3	6	-0.00201197	0.00800948	0.0180309	0.242101
3	7	0.0909959	0.101628	0.11226	0
3	8	0.0791497	0.0889167	0.0986837	0
3	9	0.0981655	0.107371	0.116576	0
4	5	-0.0546523	-0.050492	-0.0463316	0
4	6	-0.0829849	-0.0754325	-0.06788	0
4	7	0.00984035	0.0181857	0.0265311	4.21227e-10
4	8	-0.00173667	0.00547473	0.0126861	0.30931
4	9	0.0174986	0.0239288	0.030359	0
5	6	-0.0331165	-0.0249405	-0.0167645	4.8558e-21
5	7	0.0597641	0.0686777	0.0775914	0
5	8	0.0481046	0.0559667	0.0638288	0
5	9	0.0672685	0.0744208	0.081573	0
6	7	0.0827011	0.0936182	0.104535	0
6	8	0.0708304	0.0809072	0.0909841	0
6	9	0.0898279	0.0993613	0.108895	0
7	8	-0.0233951	-0.012711	-0.00202695	0.00693744
7	9	-0.00443004	0.00574305	0.0159161	0.714548
8	9	0.0091885	0.0184541	0.0277196	2.20299e-08
Fig.2G
			n
1	SCP2	0.75:1.3	211
2	AKV	0.75:1.3	141
3	G139L	0.75:1.3	194
Group1	Group2	Lower CI	mean difference	Higher CI	p-val
1	2	0.0343429	0.0417864	0.04923	0
1	3	0.00903265	0.0158313	0.0226299	1.44496e-07
2	3	-0.0335292	-0.0259552	-0.0183811	2.04305e-15
Fig.2K
			n
1		0.2:0.6	1752
2	PTS1	0.75:1.3	234
3		2.5:5	21
4		0.2:0.6	1573
5	AGXT	0.75:1.3	317
6		2.5:5	63
Group1	Group2	Lower CI	mean difference	Higher CI	p-val
1	2	-0.0171066	-0.0126298	-0.00815293	6.77555e-15
1	3	-0.0651457	-0.0503946	-0.0356435	1.20435e-22
1	4	-0.0147897	-0.012567	-0.0103443	0
1	5	-0.0477321	-0.0438127	-0.0398932	0
1	6	-0.107196	-0.0988659	-0.0905362	0
2	3	-0.0530279	-0.0377648	-0.0225017	2.22499e-11
2	4	-0.00444375	6.27462e-05	0.00456924	1
2	5	-0.0367264	-0.0311829	-0.0256394	0
2	6	-0.0954423	-0.0862362	-0.0770301	0
3	4	0.0230675	0.0378276	0.0525876	3.22521e-12
3	5	-0.00852709	0.00658191	0.0216909	0.816437
3	6	-0.0652732	-0.0484713	-0.0316694	1.29835e-15
4	5	-0.0351989	-0.0312456	-0.0272924	0
4	6	-0.0946446	-0.0862989	-0.0779532	0
5	6	-0.0640016	-0.0550533	-0.0461049	0

## Sheet: Fig_3
Fig.3A
			n
1		0.3:0.7	3220
2	Cerulean	0.75:1.3	3194
3		1.6:2.4	1642
4		2.4:3.5	1342
5		0.3:0.7	2314
6	Hs55	0.75:1.3	2072
7		1.6:2.4	1041
8		2.4:3.5	725
9		0.3:0.7	1728
10	Hs57	0.75:1.3	1548
11		1.6:2.4	875
12		2.4:3.5	743
Group1	Group2	Lower CI	mean difference	Higher CI	p-val
1	2	0.00269021	0.00530305	0.00791588	1.81588e-09
1	3	0.00538395	0.0085567	0.0117294	9.63644e-18
1	4	0.00112523	0.00452474	0.00792424	0.000831712
1	5	0.0148672	0.0177186	0.02057	0
1	6	0.0348958	0.0378424	0.0407891	0
1	7	0.0579628	0.0616931	0.0654234	0
1	8	0.0692672	0.0735682	0.0778692	0
1	9	-0.00373028	-0.000610261	0.00250976	0.99997
1	10	0.00835604	0.011592	0.0148279	0
1	11	0.0201763	0.024165	0.0281538	0
1	12	0.0231655	0.0274238	0.031682	0
2	3	7.65472e-05	0.00325365	0.00643076	0.0390552
2	4	-0.00418188	-0.00077831	0.00262526	0.999856
2	5	0.00955935	0.0124156	0.0152718	0
2	6	0.029588	0.0325394	0.0354907	0
2	7	0.0526561	0.0563901	0.0601241	0
2	8	0.063961	0.0682652	0.0725694	0
2	9	-0.00903776	-0.00591331	-0.00278885	3.76837e-08
2	10	0.00304872	0.00628891	0.0095291	1.33172e-08
2	11	0.0148698	0.018862	0.0228542	0
2	12	0.0178592	0.0221207	0.0263822	0
3	4	-0.00788212	-0.00403196	-0.0001818	0.0305613
3	5	0.00578591	0.00916191	0.0125379	5.46223e-18
3	6	0.0258289	0.0292857	0.0327426	0
3	7	0.0489913	0.0531364	0.0572816	0
3	8	0.0603462	0.0650115	0.0696769	0
3	9	-0.0127727	-0.00916696	-0.00556118	1.61597e-15
3	10	-0.000671258	0.00303526	0.00674177	0.238072
3	11	0.0112292	0.0156083	0.0199875	0
3	12	0.0142411	0.0188671	0.0234931	0
4	5	0.00960393	0.0131939	0.0167838	0
4	6	0.0296516	0.0333177	0.0369838	0
4	7	0.0528472	0.0571684	0.0614896	0
4	8	0.0642211	0.0690435	0.0738659	0
4	9	-0.00894183	-0.005135	-0.00132817	0.000640333
4	10	0.00316484	0.00706722	0.0109696	2.03727e-07
4	11	0.0150941	0.0196403	0.0241865	0
4	12	0.0181146	0.022899	0.0276834	0
5	6	0.0169593	0.0201238	0.0232883	0
5	7	0.0400699	0.0439745	0.0478792	0
5	8	0.0513966	0.0558496	0.0603027	0
5	9	-0.0216554	-0.0183289	-0.0150024	0
5	10	-0.00956208	-0.00612665	-0.00269122	3.53999e-07
5	11	0.00229418	0.00644643	0.0105987	2.50457e-05
5	12	0.00529337	0.00970515	0.0141169	2.87629e-11
6	7	0.019876	0.0238507	0.0278255	0
6	8	0.0312112	0.0357258	0.0402405	0
6	9	-0.0418612	-0.0384527	-0.0350441	0
6	10	-0.0297654	-0.0262505	-0.0227355	0
6	11	-0.0178956	-0.0136774	-0.00945911	0
6	12	-0.0148926	-0.0104187	-0.0059447	9.17511e-13
7	8	0.00681402	0.0118751	0.0169362	5.60587e-13
7	9	-0.0664083	-0.0623034	-0.0581985	0
7	10	-0.0542949	-0.0501012	-0.0459075	0
7	11	-0.0423267	-0.0375281	-0.0327295	0
7	12	-0.0392942	-0.0342694	-0.0292446	0
8	9	-0.0788082	-0.0741785	-0.0695488	0
8	10	-0.0666848	-0.0619763	-0.0572677	0
8	11	-0.0546577	-0.0494032	-0.0441487	0
8	12	-0.0516064	-0.0461445	-0.0406826	0
9	10	0.00854073	0.0122022	0.0158637	0
9	11	0.0204342	0.0247753	0.0291164	0
9	12	0.023444	0.028034	0.032624	0
10	11	0.00814792	0.0125731	0.0169983	4.77193e-20
10	12	0.0111623	0.0158318	0.0205014	0
11	12	-0.00196084	0.00325871	0.00847827	0.665554
Fig.3C
			n
1		0.3:0.7	1022
2	Cerulean	0.75:1.3	3196
3		1.6:2.4	1589
4		2.4:3.5	469
5		0.3:0.7	426
6	Hs55	0.75:1.3	2074
7		1.6:2.4	1387
8		2.4:3.5	479
9		0.3:0.7	342
10	Hs57	0.75:1.3	1550
11		1.6:2.4	1235
12		2.4:3.5	372
Group1	Group2	Lower CI	mean difference	Higher CI	p-val
1	2	-0.044682	-0.0409606	-0.0372391	0
1	3	-0.0656922	-0.0615396	-0.0573871	0
1	4	-0.0652483	-0.0594669	-0.0536856	0
1	5	0.018281	0.02426	0.0302391	0
1	6	-0.012379	-0.00842121	-0.00446339	1.75653e-10
1	7	-0.0545336	-0.0502643	-0.0459949	0
1	8	-0.0664798	-0.0607402	-0.0550006	0
1	9	-0.00661159	-0.000131794	0.006348	1
1	10	-0.0388446	-0.0346717	-0.0304987	0
1	11	-0.0618054	-0.0574259	-0.0530463	0
1	12	-0.0714654	-0.0651857	-0.058906	0
2	3	-0.0237569	-0.0205791	-0.0174012	0
2	4	-0.0236327	-0.0185063	-0.01338	0
2	5	0.0598723	0.0652206	0.0705689	0
2	6	0.0296205	0.0325394	0.0354582	0
2	7	-0.0126328	-0.00930369	-0.00597461	2.81939e-19
2	8	-0.0248588	-0.0197796	-0.0147004	0
2	9	0.034926	0.0408288	0.0467316	0
2	10	0.00308442	0.00628891	0.0094934	8.27685e-09
2	11	-0.0199346	-0.0164653	-0.012996	0
2	12	-0.0299075	-0.0242251	-0.0185427	0
3	4	-0.00337462	0.00207272	0.00752006	0.985444
3	5	0.0801429	0.0857997	0.0914564	0
3	6	0.0496668	0.0531184	0.0565701	0
3	7	0.00747047	0.0112754	0.0150803	0
3	8	-0.00460361	0.00079943	0.00620247	0.999998
3	9	0.0552242	0.0614078	0.0675915	0
3	10	0.0231716	0.026868	0.0305643	0
3	11	0.000185618	0.00411375	0.00804188	0.0305499
3	12	-0.00961969	-0.00364607	0.00232754	0.697311
4	5	0.0767859	0.083727	0.0906681	0
4	6	0.0457453	0.0510457	0.0563461	0
4	7	0.00366572	0.00920264	0.0147396	3.58977e-06
4	8	-0.00800925	-0.00127329	0.00546268	0.999978
4	9	0.0519583	0.0593351	0.066712	0
4	10	0.0193323	0.0247952	0.0302582	0
4	11	-0.00358129	0.00204103	0.00766335	0.99007
4	12	-0.0129205	-0.00571879	0.0014829	0.282229
5	6	-0.0381966	-0.0326812	-0.0271659	0
5	7	-0.0802674	-0.0745243	-0.0687813	0
5	8	-0.0919066	-0.0850002	-0.0780938	0
5	9	-0.0319246	-0.0243918	-0.016859	0
5	10	-0.0646035	-0.0589317	-0.05326	0
5	11	-0.0875114	-0.0816859	-0.0758605	0
5	12	-0.0968071	-0.0894457	-0.0820844	0
6	7	-0.0454344	-0.0418431	-0.0382517	0
6	8	-0.0575739	-0.052319	-0.0470641	0
6	9	0.00223482	0.00828942	0.014344	0.000474314
6	10	-0.0297267	-0.0262505	-0.0227743	0
6	11	-0.0527264	-0.0490047	-0.045283	0
6	12	-0.0626044	-0.0567645	-0.0509246	0
7	8	-0.0159693	-0.0104759	-0.00498258	2.771e-08
7	9	0.0438698	0.0501325	0.0563952	0
7	10	0.0117654	0.0155926	0.0194198	0
7	11	-0.0112131	-0.00716161	-0.00311017	4.82553e-07
7	12	-0.0209769	-0.0149214	-0.00886602	1.81077e-14
8	9	0.0532642	0.0606084	0.0679526	0
8	10	0.0206498	0.0260685	0.0314873	0
8	11	-0.0022651	0.00331432	0.00889373	0.733109
8	12	-0.0116137	-0.0044455	0.00272274	0.675115
9	10	-0.0407372	-0.0345399	-0.0283425	0
9	11	-0.0636324	-0.0572941	-0.0509558	0
9	12	-0.0728275	-0.0650539	-0.0572804	0
10	11	-0.0267039	-0.0227542	-0.0188045	0
10	12	-0.0365019	-0.030514	-0.0245262	0
11	12	-0.0138934	-0.00775982	-0.00162622	0.00210601

## Sheet: Fig_4
Fig.4A
		Comp:Don
1		0.3:0.7	660
2	Cerulean	0.75:1.3	658
3		1.6:2.4	460
4		2.4:3.5	554
5		0.3:0.7	144
6	ACOX3	0.75:1.3	617
7		1.6:2.4	222
8		2.4:3.5	390
9		0.3:0.7	680
10	K-1E	0.75:1.3	651
11		1.6:2.4	1080
12		2.4:3.5	345
13		0.3:0.7	358
14	LK/SE	0.75:1.3	339
15		1.6:2.4	322
16		2.4:3.5	458
17		0.3:0.7	749
18	Hs55	0.75:1.3	751
19		1.6:2.4	621
20		2.4:3.5	180
21		0.3:0.7	556
22	Hs57	0.75:1.3	542
23		1.6:2.4	389
24		2.4:3.5	399
Group1	Group2	Lower CI	mean difference	Higher CI	p-val
1	2	-0.00183232	0.00355216	0.00893664	0.750343
1	3	0.00350011	0.00943889	0.0153777	1.9004e-06
1	4	0.00876613	0.0143989	0.0200316	8.80583e-20
1	5	-0.00271015	0.00632008	0.0153503	0.64046
1	6	0.0156609	0.0211345	0.0266082	0
1	7	0.037666	0.0452664	0.0528668	0
1	8	0.060371	0.0666177	0.0728643	0
1	9	-0.0069215	-0.00158095	0.00375961	0.999994
1	10	0.00075972	0.00615872	0.0115577	0.00749152
1	11	0.012397	0.017225	0.0220529	0
1	12	0.0189961	0.0254954	0.0319947	0
1	13	-0.0120029	-0.00558208	0.000838763	0.200953
1	14	-0.00801044	-0.0014732	0.00506404	0.999999
1	15	-0.00436002	0.00229107	0.00894215	0.999923
1	16	-0.00387957	0.00206689	0.00801334	0.99991
1	17	0.00568774	0.0109054	0.0161231	3.20262e-12
1	18	0.0145583	0.0197727	0.0249871	0
1	19	0.0304495	0.035914	0.0413785	0
1	20	0.0416597	0.0499047	0.0581497	0
1	21	-0.00404	0.00158722	0.00721445	0.999997
1	22	0.00197167	0.00763836	0.0133051	0.000243515
1	23	0.00906932	0.0153211	0.0215728	8.11419e-18
1	24	0.01674	0.022942	0.0291439	0
2	3	-5.57632e-05	0.00588673	0.0118292	0.0559602
2	4	0.00521006	0.0108467	0.0164834	4.47805e-10
2	5	-0.00626475	0.00276792	0.0118006	0.999989
2	6	0.0121047	0.0175824	0.02306	0
2	7	0.034111	0.0417142	0.0493175	0
2	8	0.0568153	0.0630655	0.0693157	0
2	9	-0.0104778	-0.00513311	0.000211578	0.0793929
2	10	-0.00279652	0.00260656	0.00800965	0.988137
2	11	0.00884031	0.0136728	0.0185054	0
2	12	0.0154405	0.0219432	0.0284459	0
2	13	-0.0155585	-0.00913423	-0.00270996	6.07888e-05
2	14	-0.011566	-0.00502536	0.00151526	0.441036
2	15	-0.00791549	-0.00126109	0.00539331	0.999999
2	16	-0.00743544	-0.00148527	0.00446489	0.999998
2	17	0.00213136	0.00735324	0.0125751	7.90965e-05
2	18	0.0110019	0.0162205	0.0214391	0
2	19	0.0268933	0.0323618	0.0378303	0
2	20	0.0381048	0.0463525	0.0546002	0
2	21	-0.00759608	-0.00196493	0.00366621	0.999904
2	22	-0.00158438	0.00408621	0.00975679	0.580076
2	23	0.00551364	0.0117689	0.0180242	1.46538e-09
2	24	0.0131843	0.0193898	0.0255953	0
3	4	-0.00120835	0.00496	0.0111284	0.344512
3	5	-0.0124925	-0.00311881	0.00625486	0.999957
3	6	0.00567227	0.0116957	0.017719	2.73932e-10
3	7	0.0278221	0.0358275	0.0438329	0
3	8	0.0504452	0.0571788	0.0639124	0
3	9	-0.0169226	-0.0110198	-0.00511711	2.17212e-09
3	10	-0.00923582	-0.00328017	0.00267549	0.946171
3	11	0.00234277	0.0077861	0.0132294	5.14722e-05
3	12	0.00908787	0.0160565	0.0230251	2.21769e-15
3	13	-0.0219165	-0.015021	-0.00812547	1.80897e-13
3	14	-0.0179161	-0.0109121	-0.00390808	3.76343e-06
3	15	-0.0142582	-0.00714782	-3.74399e-05	0.0468981
3	16	-0.0138281	-0.007372	-0.000915925	0.00736443
3	17	-0.00432526	0.00146651	0.00725828	0.999998
3	18	0.00454496	0.0103338	0.0161226	1.84542e-08
3	19	0.02046	0.0264751	0.0324902	0
3	20	0.031846	0.0404658	0.0490856	0
3	21	-0.014015	-0.00785166	-0.00168836	0.000896845
3	22	-0.00799988	-0.00180052	0.00439883	0.999995
3	23	-0.000856142	0.00588217	0.0126205	0.194487
3	24	0.00681093	0.0135031	0.0201952	2.97055e-11
4	5	-0.0172616	-0.00807881	0.00110403	0.182548
4	6	0.00101377	0.00673566	0.0124575	0.00431693
4	7	0.0230865	0.0308675	0.0386486	0
4	8	0.0457535	0.0522188	0.0586841	0
4	9	-0.0215746	-0.0159798	-0.0103851	0
4	10	-0.0138907	-0.00824017	-0.00258962	2.96943e-05
4	11	-0.0022816	0.0028261	0.0079338	0.943593
4	12	0.00438675	0.0110965	0.0178062	4.44478e-07
4	13	-0.0266147	-0.019981	-0.0133472	0
4	14	-0.0226186	-0.0158721	-0.00912561	3.6633e-16
4	15	-0.0189647	-0.0121078	-0.00525097	3.0044e-08
4	16	-0.0185077	-0.012332	-0.00615626	5.53702e-11
4	17	-0.00897103	-0.00349349	0.00198405	0.80343
4	18	-0.000100645	0.00537379	0.0108482	0.0622361
4	19	0.015802	0.0215151	0.0272282	0
4	20	0.0270939	0.0355058	0.0439177	0
4	21	-0.0186807	-0.0128117	-0.00694267	1.55174e-13
4	22	-0.0126674	-0.00676052	-0.000853677	0.00708003
4	23	-0.00554804	0.000922169	0.00739238	0.999999
4	24	0.00212095	0.00854308	0.0149652	0.000335158
5	6	0.00572838	0.0148145	0.0239006	7.58286e-07
5	7	0.028441	0.0389463	0.0494517	0
5	8	0.0507259	0.0602976	0.0698693	0
5	9	-0.0169076	-0.00790103	0.00110553	0.186891
5	10	-0.00920269	-0.000161357	0.00887998	0.999999
5	11	0.00219252	0.0109049	0.0196173	0.00130548
5	12	0.00943684	0.0191753	0.0289138	1.2503e-10
5	13	-0.0215884	-0.0119022	-0.00221589	0.00190385
5	14	-0.0175571	-0.00779328	0.00197054	0.359769
5	15	-0.0138694	-0.00402901	0.00581139	0.998773
5	16	-0.0136317	-0.00425319	0.00512534	0.994708
5	17	-0.00434891	0.00458532	0.0135196	0.975009
5	18	0.00452027	0.0134526	0.0223849	1.12558e-05
5	19	0.0205133	0.0295939	0.0386745	0
5	20	0.0326039	0.0435846	0.0545654	0
5	21	-0.0139123	-0.00473285	0.00444659	0.973658
5	22	-0.0078854	0.00131829	0.010522	0.999999
5	23	-0.000574026	0.00900098	0.018576	0.0993753
5	24	0.00707931	0.0166219	0.0261645	5.44282e-08
6	7	0.0164652	0.0241319	0.0317985	0
6	8	0.039156	0.0454831	0.0518103	0
6	9	-0.02815	-0.0227155	-0.017281	0
6	10	-0.0204677	-0.0149758	-0.0094839	0
6	11	-0.00884121	-0.00390956	0.0010221	0.374036
6	12	-0.00221587	0.00436084	0.0109376	0.741681
6	13	-0.0332158	-0.0267166	-0.0202175	0
6	14	-0.0292219	-0.0226077	-0.0159936	0
6	15	-0.0255702	-0.0188435	-0.0121167	0
6	16	-0.0250986	-0.0190677	-0.0130367	0
6	17	-0.0155429	-0.0102291	-0.00491539	4.38878e-10
6	18	-0.00667242	-0.00136187	0.00394868	0.999998
6	19	0.00922315	0.0147795	0.0203358	0
6	20	0.020464	0.0287701	0.0370763	0
6	21	-0.0252638	-0.0195473	-0.0138309	0
6	22	-0.0192515	-0.0134962	-0.00774089	4.88327e-16
6	23	-0.0121456	-0.00581349	0.000518669	0.125262
6	24	-0.00447559	0.00180743	0.00809044	0.999996
7	8	0.0131149	0.0213513	0.0295876	9.44049e-21
7	9	-0.0544196	-0.0468473	-0.0392751	0
7	10	-0.0467212	-0.0391077	-0.0314941	0
7	11	-0.0352613	-0.0280414	-0.0208216	0
7	12	-0.0282006	-0.019771	-0.0113414	4.80991e-16
7	13	-0.0592177	-0.0508485	-0.0424792	0
7	14	-0.0551985	-0.0467396	-0.0382807	0
7	15	-0.0515225	-0.0429753	-0.0344282	0
7	16	-0.0512106	-0.0431995	-0.0351884	0
7	17	-0.041847	-0.034361	-0.026875	0
7	18	-0.0329775	-0.0254937	-0.01801	0
7	19	-0.0170125	-0.0093524	-0.00169229	0.00216235
7	20	-0.00520026	0.00463829	0.0144768	0.991155
7	21	-0.0514562	-0.0436792	-0.0359021	0
7	22	-0.0454337	-0.037628	-0.0298224	0
7	23	-0.0381856	-0.0299453	-0.0217051	0
7	24	-0.0305269	-0.0223244	-0.0141219	0
8	9	-0.074411	-0.0681986	-0.0619862	0
8	10	-0.0667217	-0.060459	-0.0541963	0
8	11	-0.0551704	-0.0493927	-0.043615	0
8	12	-0.0483551	-0.0411223	-0.0338895	0
8	13	-0.0793621	-0.0721998	-0.0650374	0
8	14	-0.0753578	-0.0680909	-0.060824	0
8	15	-0.0716961	-0.0643266	-0.0569571	0
8	16	-0.0712912	-0.0645508	-0.0578104	0
8	17	-0.0618194	-0.0557123	-0.0496052	0
8	18	-0.0529493	-0.046845	-0.0407407	0
8	19	-0.0370229	-0.0307037	-0.0243845	0
8	20	-0.0255477	-0.016713	-0.00787827	1.1059e-09
8	21	-0.071491	-0.0650305	-0.05857	0
8	22	-0.0654742	-0.0589793	-0.0524844	0
8	23	-0.0583078	-0.0512966	-0.0442855	0
8	24	-0.0506425	-0.0436757	-0.0367089	0
9	10	0.00238036	0.00773967	0.013099	3.93032e-05
9	11	0.0140224	0.0188059	0.0235895	0
9	12	0.0206099	0.0270763	0.0335427	0
9	13	-0.0103886	-0.00400113	0.00238638	0.828525
9	14	-0.00639675	0.000107749	0.00661225	0.999999
9	15	-0.00274689	0.00387202	0.0104909	0.903626
9	16	-0.00226261	0.00364783	0.00955828	0.84748
9	17	0.00730977	0.0124863	0.0176629	3.72618e-17
9	18	0.0161803	0.0213536	0.0265269	0
9	19	0.0320697	0.0374949	0.0429202	0
9	20	0.0432666	0.0514856	0.0597047	0
9	21	-0.00242099	0.00316817	0.00875733	0.928312
9	22	0.00359042	0.00921931	0.0148482	6.40743e-07
9	23	0.0106845	0.016902	0.0231195	0
9	24	0.0183555	0.0245229	0.0306904	0
10	11	0.00621757	0.0110663	0.015915	4.89033e-15
10	12	0.0128219	0.0193367	0.0258514	0
10	13	-0.0181772	-0.0117408	-0.00530435	6.7607e-09
10	14	-0.0141845	-0.00763192	-0.00107934	0.00522483
10	15	-0.0105338	-0.00386765	0.0027985	0.910638
10	16	-0.0100551	-0.00409183	0.00187147	0.679369
10	17	-0.00049018	0.00474668	0.00998354	0.141043
10	18	0.00838035	0.013614	0.0188476	9.44049e-21
10	19	0.0242725	0.0297553	0.0352381	0
10	20	0.0354888	0.043746	0.0520031	0
10	21	-0.0102165	-0.0045715	0.00107354	0.330092
10	22	-0.00420473	0.00147964	0.00716402	0.999998
10	23	0.00289457	0.00916234	0.0154301	2.76781e-05
10	24	0.0105651	0.0167832	0.0230014	0
11	12	0.00222045	0.00827039	0.0143203	0.000171582
11	13	-0.0287726	-0.0228071	-0.0168415	0
11	14	-0.0247889	-0.0186982	-0.0126075	0
11	15	-0.0211466	-0.0149339	-0.00872123	5.19019e-17
11	16	-0.0206098	-0.0151581	-0.00970641	0
11	17	-0.0109655	-0.00631959	-0.00167366	0.000194434
11	18	-0.00209458	0.00254769	0.00718995	0.948108
11	19	0.0137675	0.018689	0.0236105	0
11	20	0.0247841	0.0326797	0.0405753	0
11	21	-0.0207394	-0.0156378	-0.0105362	0
11	22	-0.0147317	-0.00958662	-0.00444152	2.39652e-09
11	23	-0.00768709	-0.00190393	0.00387922	0.999964
11	24	-1.23273e-05	0.00571698	0.0114463	0.0513152
12	13	-0.0384612	-0.0310775	-0.0236937	0
12	14	-0.0344538	-0.0269686	-0.0194834	0
12	15	-0.0307891	-0.0232043	-0.0156195	0
12	16	-0.0304037	-0.0234285	-0.0164533	0
12	17	-0.0209553	-0.01459	-0.00822472	3.42883e-15
12	18	-0.0120853	-0.00572271	0.000639884	0.151143
12	19	0.00384951	0.0104186	0.0169877	2.04627e-06
12	20	0.0153942	0.0244093	0.0334244	0
12	21	-0.0306133	-0.0239082	-0.0172031	0
12	22	-0.0245953	-0.017857	-0.0111188	0
12	23	-0.0174115	-0.0101743	-0.00293714	8.26823e-05
12	24	-0.00974764	-0.00255341	0.00464082	0.999873
13	14	-0.00330828	0.00410888	0.011526	0.942899
13	15	0.000355458	0.00787314	0.0153908	0.0275728
13	16	0.00074686	0.00764896	0.0145511	0.0120066
13	17	0.0102024	0.0164875	0.0227726	0
13	18	0.0190723	0.0253548	0.0316372	0
13	19	0.0350046	0.0414961	0.0479875	0
13	20	0.046528	0.0554868	0.0644455	0
13	21	0.000540246	0.0071693	0.0137984	0.017437
13	22	0.00655785	0.0132204	0.019883	8.01544e-11
13	23	0.0137363	0.0209031	0.0280699	0
13	24	0.0214006	0.028524	0.0356475	0
14	15	-0.00385308	0.00376427	0.0113816	0.984029
14	16	-0.00347043	0.00354008	0.0105506	0.979313
14	17	0.00597461	0.0123786	0.0187826	3.51092e-10
14	18	0.0148445	0.0212459	0.0276472	0
14	19	0.0307806	0.0373872	0.0439938	0
14	20	0.0423354	0.0513779	0.0604204	0
14	21	-0.00368144	0.00306042	0.00980229	0.994638
14	22	0.00233673	0.00911156	0.0158864	0.000257297
14	23	0.009523	0.0167943	0.0240655	1.81217e-15
14	24	0.0171867	0.0244152	0.0316437	0
15	16	-0.00734097	-0.000224182	0.00689261	0.999999
15	17	0.00209418	0.00861433	0.0151345	0.00039407
15	18	0.0109641	0.0174816	0.0239991	0
15	19	0.0269036	0.0336229	0.0403422	0
15	20	0.0384885	0.0476136	0.0567388	0
15	21	-0.00755615	-0.000703843	0.00614846	0.999999
15	22	-0.00153745	0.0053473	0.012232	0.417629
15	23	0.00565621	0.01303	0.0204038	2.91021e-08
15	24	0.0133193	0.0206509	0.0279825	0
16	17	0.00303888	0.00883851	0.0146382	7.74946e-06
16	18	0.0119091	0.0177058	0.0235025	0
16	19	0.0278245	0.0338471	0.0398698	0
16	20	0.0392127	0.0478378	0.0564629	0
16	21	-0.00665036	-0.000479661	0.00569104	0.999999
16	22	-0.000635228	0.00557148	0.0117782	0.153802
16	23	0.0065091	0.0132542	0.0199992	1.40432e-10
16	24	0.0141761	0.0208751	0.027574	0
17	18	0.00382095	0.00886727	0.0139136	3.72632e-08
17	19	0.0197043	0.0250086	0.0303129	0
17	20	0.0308595	0.0389993	0.047139	0
17	21	-0.01479	-0.00931818	-0.00384632	1.40026e-07
17	22	-0.00877946	-0.00326704	0.00224539	0.891686
17	23	-0.0016966	0.00441566	0.0105279	0.574694
17	24	0.00597524	0.0120366	0.0180979	7.66716e-11
18	19	0.0108402	0.0161413	0.0214424	0
18	20	0.0219943	0.030132	0.0382697	0
18	21	-0.0236542	-0.0181854	-0.0127167	0
18	22	-0.0176436	-0.0121343	-0.00662497	7.99772e-14
18	23	-0.0105611	-0.00445162	0.00165785	0.556386
18	24	-0.00288923	0.0031693	0.00922782	0.968978
19	20	0.00569057	0.0139907	0.0222908	2.11426e-07
19	21	-0.0400345	-0.0343268	-0.0286191	0
19	22	-0.0340222	-0.0282756	-0.022529	0
19	23	-0.0269172	-0.0205929	-0.0142687	0
19	24	-0.0192471	-0.012972	-0.00669698	6.55246e-12
20	21	-0.0567256	-0.0483175	-0.0399093	0
20	22	-0.050701	-0.0422663	-0.0338317	0
20	23	-0.0434219	-0.0345836	-0.0257453	0
20	24	-0.0357659	-0.0269627	-0.0181595	0
21	22	0.000149567	0.00605114	0.0119527	0.0365478
21	23	0.00726843	0.0137338	0.0201992	1.07702e-12
21	24	0.0149375	0.0213547	0.027772	0
22	23	0.00118292	0.00768269	0.0141825	0.00400669
22	24	0.00885169	0.0153036	0.0217555	1.77085e-16
23	24	0.000649543	0.00762091	0.0145923	0.0148369
Fig.4C
		Acc:Don
1		0.3:0.7	1081
2	Cerulean	0.75:1.3	658
3		1.6:2.4	57
4		2.4:3.5	7
5		0.3:0.7	607
6	ACOX3	0.75:1.3	617
7		1.6:2.4	54
8		2.4:3.5	6
9		0.3:0.7	1355
10	K-1E	0.75:1.3	651
11		1.6:2.4	68
12		2.4:3.5	5
13		0.3:0.7	780
14	LK/SE	0.75:1.3	339
15		1.6:2.4	22
16		2.4:3.5	5
17		0.3:0.7	1258
18	Hs55	0.75:1.3	751
19		1.6:2.4	68
20		2.4:3.5	11
21		0.3:0.7	899
22	Hs57	0.75:1.3	542
23		1.6:2.4	55
24		2.4:3.5	10
Group1	Group2	Lower CI	mean difference	Higher CI	p-val
1	2	-0.0548652	-0.0502277	-0.0455902	0
1	3	-0.0844344	-0.0714861	-0.0585379	0
1	4	-0.11165	-0.0696625	-0.0276754	3.92733e-07
1	5	0.0141021	0.0188596	0.0236171	0
1	6	-0.0373779	-0.0326453	-0.0279126	0
1	7	-0.083058	-0.0697591	-0.0564602	0
1	8	-0.117197	-0.0702758	-0.0233545	1.33629e-05
1	9	0.000432628	0.00425576	0.00807889	0.0111878
1	10	-0.0522741	-0.0476211	-0.0429681	0
1	11	-0.0807556	-0.0688783	-0.057001	0
1	12	-0.125603	-0.0714478	-0.0172927	0.000407364
1	13	-0.00740461	-0.00299904	0.00140653	0.694433
1	14	-0.0610983	-0.055253	-0.0494078	0
1	15	-0.0901761	-0.0690378	-0.0478994	0
1	16	-0.131856	-0.0777011	-0.023546	4.72385e-05
1	17	0.00819086	0.0120789	0.015967	0
1	18	-0.038462	-0.0340072	-0.0295523	0
1	19	-0.0726911	-0.0608138	-0.0489366	0
1	20	-0.0999678	-0.0686147	-0.0372617	1.28872e-13
1	21	-0.00172571	0.00250666	0.00673903	0.892345
1	22	-0.051079	-0.0461415	-0.0412039	0
1	23	-0.0819015	-0.0687228	-0.0555441	0
1	24	-0.0995337	-0.0662941	-0.0330545	5.94672e-11
2	3	-0.0344076	-0.0212585	-0.00810929	1.03421e-06
2	4	-0.0614843	-0.0194348	0.0226147	0.993176
2	5	0.0638074	0.0690872	0.0743671	0
2	6	0.0123249	0.0175824	0.0228399	0
2	7	-0.033026	-0.0195314	-0.00603682	3.68994e-05
2	8	-0.0670253	-0.0200481	0.0269291	0.99774
2	9	0.050027	0.0544834	0.0589398	0
2	10	-0.00257938	0.00260656	0.00779251	0.980422
2	11	-0.0307466	-0.0186506	-0.00655461	5.30975e-06
2	12	-0.0754236	-0.0212201	0.0329834	0.999382
2	13	0.0422635	0.0472286	0.0521937	0
2	14	-0.0113031	-0.00502536	0.0012524	0.353751
2	15	-0.0400721	-0.0188101	0.00245188	0.174295
2	16	-0.0816769	-0.0274735	0.02673	0.978384
2	17	0.0577943	0.0623066	0.0668189	0
2	18	0.0112116	0.0162205	0.0212294	0
2	19	-0.0226822	-0.0105862	0.00150983	0.19052
2	20	-0.0498236	-0.0183871	0.0130495	0.903773
2	21	0.0479222	0.0527343	0.0575464	0
2	22	-0.00135649	0.00408621	0.0095289	0.491463
2	23	-0.0318713	-0.0184951	-0.005119	0.000128134
2	24	-0.0493848	-0.0160664	0.017252	0.988203
3	4	-0.0419292	0.00182367	0.0455765	0.999999
3	5	0.0771537	0.0903457	0.103538	0
3	6	0.0256578	0.0388409	0.0520239	0
3	7	-0.0163908	0.00172704	0.0198449	0.999999
3	8	-0.0472975	0.00121033	0.0497181	0.999999
3	9	0.0628574	0.0757419	0.0886264	0
3	10	0.0107104	0.023865	0.0370197	8.75296e-09
3	11	-0.0144937	0.00260786	0.0197094	0.999999
3	12	-0.055497	3.83372e-05	0.0555736	0.999999
3	13	0.0554179	0.0684871	0.0815563	0
3	14	0.00261102	0.0162331	0.0298552	0.00344509
3	15	-0.0220102	0.00244838	0.026907	0.999999
3	16	-0.0617503	-0.00621499	0.0493203	0.999999
3	17	0.0706611	0.0835651	0.096469	0
3	18	0.0243931	0.037479	0.0505649	0
3	19	-0.00642929	0.0106723	0.0277739	0.833469
3	20	-0.0308096	0.00287139	0.0365523	0.999999
3	21	0.060981	0.0739928	0.0870046	0
3	22	0.0120867	0.0253447	0.0386027	6.37924e-10
3	23	-0.0152664	0.00276334	0.0207931	0.999999
3	24	-0.0302518	0.00519205	0.0406359	0.999999
4	5	0.0464591	0.088522	0.130585	2.02677e-12
4	6	-0.00504292	0.0370172	0.0790773	0.181986
4	7	-0.0439545	-9.66295e-05	0.0437613	0.999999
4	8	-0.0634486	-0.000613349	0.0622219	0.999999
4	9	0.0319507	0.0739182	0.115886	3.3604e-08
4	10	-0.0200099	0.0220414	0.0640926	0.968282
4	11	-0.0426638	0.000784183	0.0442321	0.999999
4	12	-0.0701917	-0.00178534	0.066621	0.999999
4	13	0.0246389	0.0666634	0.108688	2.03309e-06
4	14	-0.0277903	0.0144094	0.0566092	0.999933
4	15	-0.0462099	0.000624709	0.0474593	0.999999
4	16	-0.076445	-0.00803866	0.0603677	0.999999
4	17	0.0397679	0.0817414	0.123715	2.32571e-10
4	18	-0.00637444	0.0356553	0.0776851	0.241996
4	19	-0.0345993	0.00884863	0.0522966	0.999999
4	20	-0.0511985	0.00104772	0.0532939	0.999999
4	21	0.0301624	0.0721691	0.114176	9.73547e-08
4	22	-0.0185627	0.023521	0.0656046	0.937577
4	23	-0.0428819	0.000939663	0.0447612	0.999999
4	24	-0.0500313	0.00336838	0.0567681	0.999999
5	6	-0.0568685	-0.0515049	-0.0461412	0
5	7	-0.102155	-0.0886187	-0.0750824	0
5	8	-0.136125	-0.0891354	-0.0421462	9.58778e-10
5	9	-0.019185	-0.0146038	-0.0100226	0
5	10	-0.0717742	-0.0664807	-0.0611871	0
5	11	-0.0998804	-0.0877379	-0.0755953	0
5	12	-0.144521	-0.0903074	-0.0360935	3.3673e-07
5	13	-0.026936	-0.0218586	-0.0167812	0
5	14	-0.0804795	-0.0741126	-0.0677457	0
5	15	-0.109186	-0.0878973	-0.0666089	0
5	16	-0.150775	-0.0965607	-0.0423468	2.0434e-08
5	17	-0.0114161	-0.00678063	-0.00214512	2.71629e-05
5	18	-0.0579869	-0.0528667	-0.0477465	0
5	19	-0.0918159	-0.0796734	-0.0675309	0
5	20	-0.118929	-0.0874743	-0.0560199	0
5	21	-0.0212808	-0.0163529	-0.0114251	0
5	22	-0.0705463	-0.065001	-0.0594557	0
5	23	-0.101001	-0.0875824	-0.0741642	0
5	24	-0.118489	-0.0851537	-0.0518183	9.74988e-20
6	7	-0.0506414	-0.0371138	-0.0235862	0
6	8	-0.0846172	-0.0376305	0.00935616	0.352784
6	9	0.0323457	0.036901	0.0414564	0
6	10	-0.020247	-0.0149758	-0.00970461	0
6	11	-0.0483658	-0.036233	-0.0241002	0
6	12	-0.0930142	-0.0388025	0.0154092	0.594286
6	13	0.0245921	0.0296462	0.0347004	0
6	14	-0.0289561	-0.0226077	-0.0162594	0
6	15	-0.0576754	-0.0363925	-0.0151095	1.18358e-07
6	16	-0.0992675	-0.0450558	0.00915587	0.279397
6	17	0.0401142	0.0447242	0.0493342	0
6	18	-0.006459	-0.00136187	0.00373526	0.999998
6	19	-0.0403014	-0.0281686	-0.0160358	1.16469e-15
6	20	-0.0674202	-0.0359695	-0.00451875	0.00716963
6	21	0.0302481	0.0351519	0.0400558	0
6	22	-0.0190202	-0.0134962	-0.00797218	1.07202e-17
6	23	-0.0494869	-0.0360775	-0.0226681	0
6	24	-0.0669806	-0.0336488	-0.000317023	0.0445201
7	8	-0.0491193	-0.000516719	0.0480859	0.999999
7	9	0.060778	0.0740148	0.0872517	0
7	10	0.00863804	0.022138	0.0356379	6.12119e-07
7	11	-0.0164878	0.000880812	0.0182494	0.999999
7	12	-0.0573068	-0.00168871	0.0539294	0.999999
7	13	0.0533434	0.06676	0.0801767	0
7	14	0.00055025	0.0145061	0.0284619	0.0305334
7	15	-0.0239247	0.000721338	0.0253673	0.999999
7	16	-0.0635601	-0.00794203	0.0476761	0.999999
7	17	0.0685823	0.081838	0.0950938	0
7	18	0.022319	0.0357519	0.0491849	0
7	19	-0.00842333	0.00894526	0.0263138	0.973988
7	20	-0.032673	0.00114435	0.0349617	0.999999
7	21	0.058905	0.0722657	0.0856265	0
7	22	0.010017	0.0236176	0.0372183	6.20836e-08
7	23	-0.0172469	0.00103629	0.0193195	0.999999
7	24	-0.0321084	0.003465	0.0390385	0.999999
8	9	0.0276278	0.0745316	0.121435	1.91445e-06
8	10	-0.024324	0.0226547	0.0696334	0.988195
8	11	-0.0468354	0.00139753	0.0496305	0.999999
8	12	-0.0727131	-0.00117199	0.0703691	0.999999
8	13	0.0203219	0.0672768	0.114232	4.91146e-05
8	14	-0.032089	0.0150228	0.0621345	0.999979
8	15	-0.0500667	0.00123806	0.0525428	0.999999
8	16	-0.0789664	-0.00742531	0.0641158	0.999999
8	17	0.0354456	0.0823548	0.129264	3.87292e-08
8	18	-0.0106909	0.0362687	0.0832282	0.429754
8	19	-0.038771	0.00946198	0.057695	0.999999
8	20	-0.0546271	0.00166107	0.0579493	0.999999
8	21	0.0258435	0.0727825	0.119721	4.41099e-06
8	22	-0.0228734	0.0241343	0.0711421	0.974907
8	23	-0.0470168	0.00155301	0.0501228	0.999999
8	24	-0.0533787	0.00398172	0.0613422	0.999999
9	10	-0.0563494	-0.0518769	-0.0474043	0
9	11	-0.0849418	-0.073134	-0.0613263	0
9	12	-0.129843	-0.0757036	-0.0215637	9.54636e-05
9	13	-0.0114693	-0.0072548	-0.00304026	8.97926e-08
9	14	-0.0652114	-0.0595088	-0.0538061	0
9	15	-0.0943928	-0.0732935	-0.0521942	0
9	16	-0.136097	-0.0819569	-0.027817	9.5856e-06
9	17	0.00415298	0.00782318	0.0114934	8.49155e-13
9	18	-0.0425289	-0.0382629	-0.0339969	0
9	19	-0.0768773	-0.0650696	-0.0532618	0
9	20	-0.104197	-0.0728705	-0.0415437	9.8948e-16
9	21	-0.00578224	-0.0017491	0.00228404	0.997154
9	22	-0.0551651	-0.0503972	-0.0456293	0
9	23	-0.0860946	-0.0729786	-0.0598625	0
9	24	-0.103765	-0.0705498	-0.037335	1.08256e-12
10	11	-0.0333591	-0.0212572	-0.00915521	3.78873e-08
10	12	-0.0780315	-0.0238267	0.0303781	0.996558
10	13	0.0396424	0.0446221	0.0496017	0
10	14	-0.0139212	-0.00763192	-0.00134268	0.00243741
10	15	-0.042682	-0.0214166	-0.000151286	0.0458495
10	16	-0.0842848	-0.03008	0.0241248	0.941889
10	17	0.0551718	0.0597	0.0642283	0
10	18	0.00859067	0.013614	0.0186372	0
10	19	-0.0252947	-0.0131927	-0.00109077	0.0154781
10	20	-0.0524325	-0.0209936	0.0104452	0.72943
10	21	0.0453007	0.0501278	0.0549548	0
10	22	-0.00397629	0.00147964	0.00693557	0.999998
10	23	-0.0344832	-0.0211017	-0.00772018	2.49602e-06
10	24	-0.0519935	-0.018673	0.0146476	0.935901
11	12	-0.0578649	-0.00256952	0.0527259	0.999999
11	13	0.0538702	0.0658792	0.0778882	0
11	14	0.00101678	0.0136253	0.0262337	0.0176426
11	15	-0.0240684	-0.000159474	0.0237494	0.999999
11	16	-0.0641182	-0.00882284	0.0464726	0.999999
11	17	0.0691283	0.0809572	0.0927862	0
11	18	0.022844	0.0348711	0.0468983	0
11	19	-0.00824128	0.00806444	0.0243702	0.983868
11	20	-0.0330204	0.000263535	0.0335475	0.999999
11	21	0.0594384	0.0713849	0.0833315	0
11	22	0.0105226	0.0227368	0.034951	2.51145e-09
11	23	-0.0171212	0.00015548	0.0174322	0.999999
11	24	-0.0324826	0.00258419	0.037651	0.999999
12	13	0.0142646	0.0684488	0.122633	0.00107467
12	14	-0.0381254	0.0161948	0.0705149	0.999993
12	15	-0.0555843	0.00241005	0.0604043	0.999999
12	16	-0.0827339	-0.00625332	0.0702273	0.999999
12	17	0.0293822	0.0835267	0.137671	5.22235e-06
12	18	-0.0167475	0.0374406	0.0916288	0.665966
12	19	-0.0446614	0.010634	0.0659294	0.999999
12	20	-0.0596131	0.00283305	0.0652792	0.999999
12	21	0.0197841	0.0739545	0.128125	0.000177384
12	22	-0.0289236	0.0253063	0.0795363	0.992256
12	23	-0.0528645	0.002725	0.0583145	0.999999
12	24	-0.0582607	0.00515371	0.0685681	0.999999
13	14	-0.0583624	-0.052254	-0.0461456	0
13	15	-0.0872513	-0.0660387	-0.0448261	0
13	16	-0.128886	-0.0747021	-0.0205179	0.000138164
13	17	0.0108044	0.015078	0.0193515	0
13	18	-0.0358031	-0.0310081	-0.0262131	0
13	19	-0.0698238	-0.0578148	-0.0458058	0
13	20	-0.0970189	-0.0656157	-0.0342125	3.26716e-12
13	21	0.000916693	0.0055057	0.0100947	0.00303331
13	22	-0.0483889	-0.0431424	-0.0378959	0
13	23	-0.0790213	-0.0657238	-0.0524263	0
13	24	-0.096582	-0.063295	-0.0300081	8.45349e-10
14	15	-0.0353424	-0.0137847	0.00777291	0.799642
14	16	-0.0767682	-0.0224481	0.031872	0.99859
14	17	0.0615856	0.067332	0.0730784	0
14	18	0.0151018	0.0212459	0.0273899	0
14	19	-0.0181693	-0.00556081	0.00704767	0.996393
14	20	-0.044999	-0.0133617	0.0182755	0.998057
14	21	0.051775	0.0577597	0.0637444	0
14	22	0.00260899	0.00911156	0.0156141	9.02911e-05
14	23	-0.0273111	-0.0134698	0.000371514	0.0686635
14	24	-0.0445489	-0.0110411	0.0224668	0.999964
15	16	-0.0666577	-0.00866337	0.0493309	0.999999
15	17	0.0600055	0.0811167	0.102228	0
15	18	0.0138077	0.0350306	0.0562535	4.78337e-07
15	19	-0.015685	0.00822392	0.0321328	0.999925
15	20	-0.0371746	0.000423009	0.0380206	0.999999
15	21	0.0503671	0.0715444	0.0927217	0
15	22	0.00156686	0.0228963	0.0442257	0.0194578
15	23	-0.0242664	0.000314954	0.0248963	0.999999
15	24	-0.036441	0.00274367	0.0419283	0.999999
16	17	0.0356355	0.0897801	0.143925	4.01782e-07
16	18	-0.0104942	0.043694	0.0978821	0.338845
16	19	-0.0384081	0.0168873	0.0721827	0.99999
16	20	-0.0533598	0.00908638	0.0715325	0.999999
16	21	0.0260375	0.0802078	0.134378	1.8939e-05
16	22	-0.0226703	0.0315597	0.0857896	0.908098
16	23	-0.0466111	0.00897832	0.0645678	0.999999
16	24	-0.0520073	0.011407	0.0748214	0.999999
17	18	-0.0504104	-0.0460861	-0.0417618	0
17	19	-0.0847217	-0.0728928	-0.0610638	0
17	20	-0.112028	-0.0806937	-0.0493589	2.83215e-20
17	21	-0.013667	-0.00957229	-0.00547753	6.47373e-16
17	22	-0.0630405	-0.0582204	-0.0534003	0
17	23	-0.0939369	-0.0808017	-0.0676666	0
17	24	-0.111595	-0.078373	-0.0451506	2.86868e-16
18	19	-0.0388338	-0.0268067	-0.0147795	3.23172e-14
18	20	-0.0660177	-0.0346076	-0.00319748	0.0131471
18	21	0.0318775	0.0365138	0.0411501	0
18	22	-0.0174222	-0.0121343	-0.00684638	3.11934e-15
18	23	-0.0480295	-0.0347156	-0.0214017	9.44049e-21
18	24	-0.0655804	-0.0322869	0.00100654	0.0713928
19	20	-0.0410848	-0.00780091	0.025483	0.999999
19	21	0.051374	0.0633205	0.075267	0
19	22	0.00245819	0.0146724	0.0268866	0.00296224
19	23	-0.0251857	-0.00790896	0.00936773	0.993994
19	24	-0.040547	-0.00548025	0.0295865	0.999999
20	21	0.0397421	0.0711214	0.102501	8.59553e-15
20	22	-0.00900892	0.0224733	0.0539555	0.599907
20	23	-0.0338783	-0.000108055	0.0336621	0.999999
20	24	-0.0431944	0.00232066	0.0478357	0.999999
21	22	-0.05375	-0.0486481	-0.0435462	0
21	23	-0.0844706	-0.0712295	-0.0579883	0
21	24	-0.102065	-0.0688007	-0.0355363	6.34053e-12
22	23	-0.0360644	-0.0225813	-0.00909824	2.72688e-07
22	24	-0.0535141	-0.0201526	0.0132089	0.872273
23	24	-0.0331	0.00242871	0.0379574	0.999999
Fig.4H
		Comp:Don	n
1		0.3:0.7	2478
2	PTS1(SCP2)	0.75:1.3	3961
3		1.6:2.4	3584
4		2.4:3.5	2875
5		0.3:0.7	2604
6	SCP2	0.75:1.3	2479
7		1.6:2.4	2030
8		2.4:3.5	2337
9		0.3:0.7	9035
10	SCPx	0.75:1.3	4329
11		1.6:2.4	2217
12		2.4:3.5	1078
Group1	Group2	Lower CI	mean difference	Higher CI	p-val
1	2	0.0133926	0.0163781	0.0193637	0
1	3	0.0391061	0.0421516	0.045197	0
1	4	0.0547846	0.0579799	0.0611752	0
1	5	0.0180406	0.0213121	0.0245835	0
1	6	0.0492241	0.0525356	0.055847	0
1	7	0.0850179	0.0885078	0.0919977	0
1	8	0.0965599	0.0999213	0.103283	0
1	9	-0.00567378	-0.00303047	-0.00038715	0.00978224
1	10	0.0229272	0.0258635	0.0287998	0
1	11	0.0578107	0.0612187	0.0646266	0
1	12	0.0735787	0.0778335	0.0820883	0
2	3	0.0230863	0.0257734	0.0284605	0
2	4	0.0387459	0.0416018	0.0444576	0
2	5	0.00199317	0.00493394	0.0078747	2.6852e-06
2	6	0.0331722	0.0361574	0.0391426	0
2	7	0.0689477	0.0721297	0.0753117	0
2	8	0.0805026	0.0835432	0.0865837	0
2	9	-0.0216296	-0.0194086	-0.0171876	0
2	10	0.00692262	0.00948538	0.0120481	0
2	11	0.0417486	0.0448405	0.0479324	0
2	12	0.0574492	0.0614553	0.0654614	0
3	4	0.01291	0.0158283	0.0187467	0
3	5	-0.023841	-0.0208395	-0.017838	0
3	6	0.00733897	0.010384	0.0134291	0
3	7	0.043118	0.0463563	0.0495945	0
3	8	0.0546704	0.0577698	0.0608691	0
3	9	-0.0474829	-0.045182	-0.0428812	0
3	10	-0.0189203	-0.016288	-0.0136558	0
3	11	0.0159174	0.0190671	0.0222168	0
3	12	0.031631	0.0356819	0.0397328	0
4	5	-0.0398213	-0.0366678	-0.0335143	0
4	6	-0.00863929	-0.00544431	-0.00224934	1.64303e-06
4	7	0.0271483	0.0305279	0.0339075	0
4	8	0.0386947	0.0419414	0.0451881	0
4	9	-0.0635062	-0.0610104	-0.0585145	0
4	10	-0.0349207	-0.0321164	-0.0293121	0
4	11	-5.61358e-05	0.00323875	0.00653364	0.0592281
4	12	0.0156888	0.0198536	0.0240183	0
5	6	0.0279524	0.0312235	0.0344946	0
5	7	0.0637441	0.0671957	0.0706474	0
5	8	0.0752876	0.0786092	0.0819309	0
5	9	-0.0269351	-0.0243425	-0.02175	0
5	10	0.0016607	0.00455145	0.00744219	1.71523e-05
5	11	0.0365378	0.0399066	0.0432753	0
5	12	0.0522979	0.0565214	0.0607448	0
6	7	0.0324826	0.0359722	0.0394618	0
6	8	0.0440246	0.0473857	0.0507468	0
6	9	-0.058209	-0.0555661	-0.0529232	0
6	10	-0.029608	-0.0266721	-0.0237361	0
6	11	0.00527545	0.00868306	0.0120907	1.34343e-15
6	12	0.0210434	0.0252979	0.0295524	0
7	8	0.00787648	0.0114135	0.0149505	0
7	9	-0.0944016	-0.0915383	-0.088675	0
7	10	-0.0657801	-0.0626443	-0.0595085	0
7	11	-0.0308704	-0.0272892	-0.0237079	0
7	12	-0.0150692	-0.0106743	-0.0062795	5.19863e-14
8	9	-0.105657	-0.102952	-0.100247	0
8	10	-0.0770499	-0.0740578	-0.0710656	0
8	11	-0.0421588	-0.0387027	-0.0352465	0
8	12	-0.0263813	-0.0220878	-0.0177943	0
9	10	0.0267397	0.028894	0.0310483	0
9	11	0.0614863	0.0642491	0.067012	0
9	12	0.077106	0.0808639	0.0846219	0
10	11	0.0323108	0.0353551	0.0383995	0
10	12	0.0480004	0.0519699	0.0559395	0
11	12	0.0122848	0.0166148	0.0209449	0
Fig.4L
	Donor	Comp	Comp:Don	n
1			0.3:0.7	1208
2		SCP2	0.75:1.3	766
3			1.6:2.4	641
4			2.4:3.5	634
5	SCP2		0.3:0.7	1180
6		AKV	0.75:1.3	1149
7			1.6:2.4	597
8			2.4:3.5	569
9			0.3:0.7	484
10		G139L	0.75:1.3	417
11			1.6:2.4	430
12			2.4:3.5	138
13			0.3:0.7	1645
14		SCPx	0.75:1.3	580
15			1.6:2.4	73
16	SCPx		2.4:3.5	19
17			0.3:0.7	1622
18		AKV	0.75:1.3	725
19			1.6:2.4	196
20			2.4:3.5	53
21			0.3:0.7	1444
22		G139L	0.75:1.3	870
23			1.6:2.4	257
24			2.4:3.5	67
Group1	Group2	Lower CI	mean difference	Higher CI	p-val
1	2	0.0284631	0.0333133	0.0381635	0
1	3	0.0823943	0.0875267	0.0926592	0
1	4	0.0990365	0.104188	0.109339	0
1	5	-0.0171269	-0.01283	-0.00853307	0
1	6	-0.0112944	-0.00696822	-0.00264203	1.18337e-06
1	7	0.00760637	0.0128614	0.0181164	9.09354e-18
1	8	0.016369	0.0217102	0.0270514	0
1	9	-0.00431873	0.00133375	0.00698624	0.999999
1	10	0.0167391	0.0227087	0.0286782	0
1	11	0.0393894	0.0452912	0.0511929	0
1	12	0.0526189	0.0621071	0.0715953	0
1	13	0.00172834	0.00570578	0.00968323	4.74739e-05
1	14	0.023917	0.0292235	0.03453	0
1	15	0.0458704	0.0586803	0.0714901	0
1	16	0.0434337	0.0690529	0.0946721	0
1	17	-0.00710127	-0.00311189	0.000877493	0.40836
1	18	0.00218497	0.00711868	0.0120524	4.0313e-05
1	19	0.0112469	0.019361	0.0274751	1.01656e-16
1	20	0.0143535	0.0293489	0.0443443	1.75979e-10
1	21	0.00863898	0.0127321	0.0168252	0
1	22	0.0302829	0.0349518	0.0396208	0
1	23	0.0563678	0.0635977	0.0708275	0
1	24	0.0619728	0.0753293	0.0886858	0
2	3	0.0485902	0.0542134	0.0598366	0
2	4	0.0652341	0.0708742	0.0765144	0
2	5	-0.0510158	-0.0461433	-0.0412707	0
2	6	-0.0451799	-0.0402815	-0.0353831	0
2	7	-0.0261872	-0.0204519	-0.0147166	0
2	8	-0.0174175	-0.0116031	-0.00578877	5.74475e-11
2	9	-0.0380811	-0.0319795	-0.025878	0
2	10	-0.0170011	-0.0106046	-0.00420823	4.04138e-07
2	11	0.00564472	0.0119779	0.018311	1.11938e-09
2	12	0.0190314	0.0287938	0.0385562	0
2	13	-0.0322008	-0.0276075	-0.0230142	0
2	14	-0.00987231	-0.0040898	0.0016927	0.619078
2	15	0.0123528	0.025367	0.0383812	2.2142e-10
2	16	0.0100176	0.0357396	0.0614616	0.000112841
2	17	-0.0410288	-0.0364252	-0.0318216	0
2	18	-0.031637	-0.0261946	-0.0207522	0
2	19	-0.0223853	-0.0139523	-0.0055192	4.37529e-07
2	20	-0.0191348	-0.00396439	0.011206	0.999998
2	21	-0.025275	-0.0205812	-0.0158874	0
2	22	-0.00356506	0.00163854	0.00684214	0.999983
2	23	0.0226982	0.0302844	0.0378705	0
2	24	0.0284634	0.042016	0.0555687	0
3	4	0.0107763	0.0166608	0.0225454	0
3	5	-0.10551	-0.100357	-0.0952032	0
3	6	-0.0996729	-0.0944949	-0.089317	0
3	7	-0.0806412	-0.0746653	-0.0686895	0
3	8	-0.0718683	-0.0658165	-0.0597648	0
3	9	-0.0925211	-0.086193	-0.0798648	0
3	10	-0.071431	-0.0648181	-0.0582051	0
3	11	-0.0487873	-0.0422355	-0.0356838	0
3	12	-0.0353252	-0.0254196	-0.015514	6.91774e-20
3	13	-0.0867113	-0.0818209	-0.0769306	0
3	14	-0.0643244	-0.0583032	-0.052282	0
3	15	-0.0419685	-0.0288465	-0.0157245	9.2248e-14
3	16	-0.0442505	-0.0184738	0.00730293	0.59157
3	17	-0.0955387	-0.0906386	-0.0857386	0
3	18	-0.0861034	-0.080408	-0.0747127	0
3	19	-0.0767642	-0.0681657	-0.0595672	0
3	20	-0.0734408	-0.0581778	-0.0429148	0
3	21	-0.0797795	-0.0747946	-0.0698098	0
3	22	-0.0580425	-0.0525749	-0.0471073	0
3	23	-0.0316987	-0.0239291	-0.0161595	0
3	24	-0.0258536	-0.0121974	0.0014588	0.160663
4	5	-0.12219	-0.117018	-0.111846	0
4	6	-0.116352	-0.111156	-0.105959	0
4	7	-0.0973179	-0.0913261	-0.0853344	0
4	8	-0.0885449	-0.0824774	-0.0764099	0
4	9	-0.109197	-0.102854	-0.0965105	0
4	10	-0.0881063	-0.0814789	-0.0748515	0
4	11	-0.0654627	-0.0588964	-0.05233	0
4	12	-0.0519957	-0.0420804	-0.0321652	0
4	13	-0.103392	-0.0984818	-0.093572	0
4	14	-0.081001	-0.074964	-0.0689271	0
4	15	-0.0586365	-0.0455073	-0.032378	0
4	16	-0.060915	-0.0351346	-0.0093542	0.000185347
4	17	-0.112219	-0.107299	-0.10238	0
4	18	-0.102781	-0.0970689	-0.0913568	0
4	19	-0.0934361	-0.0848265	-0.076217	0
4	20	-0.0901079	-0.0748386	-0.0595694	0
4	21	-0.0964594	-0.0914555	-0.0864515	0
4	22	-0.0747207	-0.0692357	-0.0637507	0
4	23	-0.0483717	-0.0405899	-0.032808	0
4	24	-0.0425214	-0.0288582	-0.015195	1.58928e-12
5	6	0.00151058	0.00586177	0.010213	0.000246978
5	7	0.0204158	0.0256914	0.030967	0
5	8	0.0291787	0.0345402	0.0399016	0
5	9	0.00849211	0.0141637	0.0198354	1.21338e-18
5	10	0.0295509	0.0355386	0.0415264	0
5	11	0.0522011	0.0581212	0.0640413	0
5	12	0.0654375	0.0749371	0.0844367	0
5	13	0.0145312	0.0185358	0.0225404	0
5	14	0.0367266	0.0420535	0.0473804	0
5	15	0.058692	0.0715103	0.0843285	0
5	16	0.0562595	0.0818829	0.107506	0
5	17	0.00570164	0.0097181	0.0137346	2.81547e-17
5	18	0.014993	0.0199487	0.0249043	0
5	19	0.0240636	0.032191	0.0403185	0
5	20	0.0271762	0.0421789	0.0571816	0
5	21	0.0214426	0.0255621	0.0296816	0
5	22	0.0430897	0.0477818	0.052474	0
5	23	0.0691828	0.0764276	0.0836725	0
5	24	0.0747947	0.0881593	0.101524	0
6	7	0.0145301	0.0198296	0.0251291	0
6	8	0.0232934	0.0286784	0.0340634	0
6	9	0.00260813	0.00830198	0.0139958	2.98332e-05
6	10	0.0236681	0.0296769	0.0356856	0
6	11	0.046318	0.0522594	0.0582008	0
6	12	0.0595624	0.0690753	0.0785882	0
6	13	0.008638	0.012674	0.01671	0
6	14	0.0308412	0.0361917	0.0415423	0
6	15	0.0528204	0.0656485	0.0784766	0
6	16	0.0503928	0.0760212	0.10165	0
6	17	-0.000191432	0.00385634	0.00790411	0.0865274
6	18	0.00910586	0.0140869	0.019068	0
6	19	0.0181863	0.0263292	0.0344722	0
6	20	0.021306	0.0363171	0.0513282	2.83308e-17
6	21	0.0155503	0.0197003	0.0238504	0
6	22	0.0372011	0.0419201	0.046639	0
6	23	0.0633036	0.0705659	0.0778282	0
6	24	0.0689235	0.0822976	0.0956716	0
7	8	0.00269271	0.00884878	0.0150048	4.48767e-05
7	9	-0.0179556	-0.0115276	-0.00509964	1.49674e-08
7	10	0.00313871	0.00984726	0.0165558	2.45188e-05
7	11	0.0257815	0.0324298	0.039078	0
7	12	0.039276	0.0492457	0.0592154	0
7	13	-0.0121745	-0.00715562	-0.00213678	5.63389e-05
7	14	0.0102361	0.0163621	0.0224881	0
7	15	0.0326484	0.0458189	0.0589893	0
7	16	0.0303901	0.0561915	0.0819929	1.84104e-13
7	17	-0.0210016	-0.0159733	-0.010945	0
7	18	-0.0115488	-0.00574272	6.3331e-05	0.0569833
7	19	-0.00217258	0.00649963	0.0151718	0.495222
7	20	0.00118286	0.0164875	0.0317921	0.0184705
7	21	-0.0052403	-0.00012931	0.00498168	0.999999
7	22	0.0165076	0.0220904	0.0276733	0
7	23	0.0428851	0.0507363	0.0585874	0
7	24	0.0487652	0.0624679	0.0761707	0
8	9	-0.0268751	-0.0203764	-0.0138778	0
8	10	-0.00577779	0.000998477	0.00777475	0.999999
8	11	0.0168644	0.023581	0.0302976	0
8	12	0.0303816	0.0403969	0.0504123	0
8	13	-0.0211134	-0.0160044	-0.0108954	0
8	14	0.00131323	0.00751331	0.0137134	0.00250396
8	15	0.023765	0.0369701	0.0501751	0
8	16	0.0215237	0.0473428	0.0731618	5.26711e-09
8	17	-0.0299404	-0.0248221	-0.0197038	0
8	18	-0.0204757	-0.0145915	-0.00870733	2.328e-18
8	19	-0.0110739	-0.00234915	0.00637554	0.999998
8	20	-0.00769572	0.00763872	0.0229732	0.982407
8	21	-0.0141776	-0.00897809	-0.00377853	7.88883e-08
8	22	0.00757764	0.0132417	0.0189057	6.4377e-16
8	23	0.0339784	0.0418875	0.0497965	0
8	24	0.0398831	0.0536191	0.0673552	0
9	10	0.0143507	0.0213749	0.0283991	0
9	11	0.0369907	0.0439574	0.0509241	0
9	12	0.0505886	0.0607734	0.0709581	0
9	13	-0.00106157	0.00437203	0.00980563	0.343178
9	14	0.0214196	0.0278897	0.0343599	0
9	15	0.0440125	0.0573465	0.0706805	0
9	16	0.0418339	0.0677192	0.0936045	0
9	17	-0.00988798	-0.00444564	0.0009967	0.312808
9	18	-0.000383171	0.00578493	0.011953	0.101726
9	19	0.00910861	0.0180273	0.0269459	2.66994e-11
9	20	0.0125695	0.0280151	0.0434608	8.84334e-09
9	21	0.00587951	0.0113983	0.0169172	6.94746e-12
9	22	0.0276596	0.0336181	0.0395765	0
9	23	0.0541414	0.0622639	0.0703864	0
9	24	0.0601355	0.0739956	0.0878556	0
10	11	0.0153562	0.0225825	0.0298089	0
10	12	0.0290343	0.0393985	0.0497626	0
10	13	-0.0227656	-0.0170029	-0.0112401	0
10	14	-0.000234127	0.00651484	0.0132638	0.0751179
10	15	0.0225001	0.0359716	0.0494431	0
10	16	0.0203879	0.0463443	0.0723006	1.82936e-08
10	17	-0.0315915	-0.0258205	-0.0200495	0
10	18	-0.0220499	-0.01559	-0.00913003	3.54092e-17
10	19	-0.0124706	-0.00334763	0.0057753	0.99978
10	20	-0.00892422	0.00664025	0.0222047	0.99775
10	21	-0.0158198	-0.00997657	-0.00413338	1.25844e-07
10	22	0.0059831	0.0122432	0.0185033	1.83374e-10
10	23	0.0325427	0.040889	0.0492353	0
10	24	0.0386283	0.0526207	0.066613	0
11	12	0.00649074	0.0168159	0.0271411	7.90333e-07
11	13	-0.0452778	-0.0395854	-0.0338929	0
11	14	-0.0227567	-0.0160677	-0.00937864	5.5334e-17
11	15	-5.24663e-05	0.0133891	0.0268307	0.0524089
11	16	-0.00217908	0.0237618	0.0497026	0.12798
11	17	-0.0541039	-0.0484031	-0.0427023	0
11	18	-0.0445698	-0.0381725	-0.0317752	0
11	19	-0.0350088	-0.0259301	-0.0168515	0
11	20	-0.0314808	-0.0159423	-0.000403693	0.0362552
11	21	-0.0383329	-0.0325591	-0.0267852	0
11	22	-0.0165348	-0.0103393	-0.00414391	3.13217e-07
11	23	0.0100086	0.0183065	0.0266044	7.06057e-14
11	24	0.0160746	0.0300382	0.0440017	4.46636e-13
12	13	-0.0657608	-0.0564013	-0.0470419	0
12	14	-0.0428805	-0.0328836	-0.0228867	0
12	15	-0.0187849	-0.00342685	0.0119312	0.999999
12	16	-0.0200379	0.00694582	0.0339296	0.999998
12	17	-0.0745835	-0.065219	-0.0558545	0
12	18	-0.0647925	-0.0549884	-0.0451843	0
12	19	-0.0544771	-0.0427461	-0.031015	0
12	20	-0.0499815	-0.0327582	-0.0155349	8.34444e-10
12	21	-0.0587842	-0.049375	-0.0399658	0
12	22	-0.0368289	-0.0271553	-0.0174817	0
12	23	-0.00964726	0.00149054	0.0126283	0.999999
12	24	-0.00259472	0.0132222	0.0290391	0.268542
13	14	0.018445	0.0235177	0.0285904	0
13	15	0.0402597	0.0529745	0.0656892	0
13	16	0.0377754	0.0633472	0.0889189	2.6312e-18
13	17	-0.0124903	-0.00881767	-0.00514499	5.77072e-17
13	18	-0.00326844	0.0014129	0.00609424	0.999991
13	19	0.00569208	0.0136552	0.0216184	1.05268e-07
13	20	0.0087288	0.0236431	0.0385574	2.07976e-06
13	21	0.00324121	0.00702631	0.0108114	2.88678e-09
13	22	0.0248446	0.0292461	0.0336475	0
13	23	0.0508318	0.0578919	0.064952	0
13	24	0.0563582	0.0696235	0.0828889	0
14	15	0.0162657	0.0294568	0.0426478	2.79016e-14
14	16	0.0140175	0.0398294	0.0656414	5.17809e-06
14	17	-0.0374175	-0.0323354	-0.0272533	0
14	18	-0.0279575	-0.0221048	-0.0162521	0
14	19	-0.018566	-0.00986247	-0.00115896	0.00837358
14	20	-0.015197	0.000125409	0.0154478	0.999999
14	21	-0.0216553	-0.0164914	-0.0113275	0
14	22	9.70172e-05	0.00572835	0.0113597	0.0404636
14	23	0.0264885	0.0343742	0.0422598	0
14	24	0.0323833	0.0461058	0.0598284	0
15	16	-0.0179503	0.0103727	0.0386956	0.999787
15	17	-0.0745106	-0.0617921	-0.0490737	0
15	18	-0.0646071	-0.0515616	-0.038516	0
15	19	-0.0538686	-0.0393192	-0.0247699	0
15	20	-0.0485851	-0.0293314	-0.0100776	7.84248e-06
15	21	-0.0586996	-0.0459482	-0.0331968	0
15	22	-0.0366762	-0.0237284	-0.0107807	5.40806e-09
15	23	-0.00915798	0.00491739	0.0189928	0.999902
15	24	-0.00135763	0.0166491	0.0346558	0.117085
16	17	-0.0977385	-0.0721648	-0.0465912	0
16	18	-0.0876721	-0.0619343	-0.0361964	4.63514e-17
16	19	-0.0762237	-0.0496919	-0.0231601	1.84658e-09
16	20	-0.0690802	-0.039704	-0.0103279	0.000227918
16	21	-0.0819109	-0.0563208	-0.0307308	8.44839e-14
16	22	-0.0597895	-0.0341011	-0.00841266	0.000352187
16	23	-0.0317301	-0.00545528	0.0208196	0.999999
16	24	-0.022298	0.00627639	0.0348507	0.999999
17	18	0.00553909	0.0102306	0.014922	1.67485e-13
17	19	0.0145038	0.0224729	0.030442	0
17	20	0.0175433	0.0324608	0.0473783	1.95705e-13
17	21	0.0120463	0.015844	0.0196416	0
17	22	0.0336515	0.0380637	0.042476	0
17	23	0.0596427	0.0667095	0.0737764	0
17	24	0.0651723	0.0784412	0.0917102	0
18	19	0.00376099	0.0122423	0.0207237	3.98578e-05
18	20	0.00703291	0.0222302	0.0374275	2.71544e-05
18	21	0.000833409	0.00561341	0.0103934	0.00450872
18	22	0.0225517	0.0278332	0.0331146	0
18	23	0.0488392	0.056479	0.0641187	0
18	24	0.0546279	0.0682106	0.0817934	0
19	20	-0.00651834	0.00998788	0.0264941	0.870421
19	21	-0.0146505	-0.00662894	0.00139262	0.290221
19	22	0.00726068	0.0155908	0.0239209	1.91289e-09
19	23	0.0342435	0.0442366	0.0542298	0
19	24	0.0409354	0.0559683	0.0710012	0
20	21	-0.0315624	-0.0166168	-0.00167124	0.011404
20	22	-0.0095105	0.00560294	0.0207164	0.99974
20	23	0.0181588	0.0342488	0.0503388	9.34872e-13
20	24	0.0263587	0.0459804	0.0656022	5.19699e-16
21	22	0.0177135	0.0222197	0.026726	0
21	23	0.0437397	0.0508656	0.0579914	0
21	24	0.0492967	0.0625972	0.0758977	0
22	23	0.0211743	0.0286458	0.0361174	0
22	24	0.0268886	0.0403775	0.0538663	0
23	24	-0.002843	0.0117317	0.0263063	0.342397

## Sheet: Fig_5
Fig.5A
		Comp:Don	n
1		0.3:0.7	1226
2	AGXT	0.75:1.3	722
3		1.6:2.4	374
4		2.4:3.5	150
5		0.3:0.7	1163
6	ACOX3	0.75:1.3	414
7		1.6:2.4	170
8		2.4:3.5	102
9		0.3:0.7	1162
10	DAO	0.75:1.3	386
11		1.6:2.4	130
12		2.4:3.5	50
13		0.3:0.7	787
14	GSTK1	0.75:1.3	800
15		1.6:2.4	305
16		2.4:3.5	245
17		0.3:0.7	899
18	PerCR-SRL	0.75:1.3	316
19		1.6:2.4	128
20		2.4:3.5	80
Group1	Group2	Lower CI	mean difference	Higher CI	p-val
1	2	0.00819905	0.0133456	0.0184921	3.02316e-19
1	3	0.0250406	0.0315281	0.0380156	0
1	4	0.0381543	0.0476906	0.0572269	0
1	5	0.0061417	0.0106308	0.0151199	1.50299e-15
1	6	0.0334952	0.0397365	0.0459778	0
1	7	0.0711241	0.0801397	0.0891554	0
1	8	0.0917023	0.103099	0.114496	0
1	9	-0.00207125	0.00241886	0.00690896	0.935351
1	10	0.0137064	0.0201157	0.026525	0
1	11	0.0629305	0.0731098	0.083289	0
1	12	0.0713142	0.0874375	0.103561	0
1	13	-0.00528965	-0.000279071	0.0047315	0.999999
1	14	-0.00119816	0.00378749	0.00877314	0.433884
1	15	0.0138577	0.020889	0.0279202	0
1	16	0.0203673	0.0280629	0.0357585	0
1	17	4.50472e-05	0.00486127	0.00967749	0.0448338
1	18	0.0178074	0.0247392	0.031671	0
1	19	0.0533432	0.0635953	0.0738475	0
1	20	0.0761449	0.0889414	0.101738	0
2	3	0.0111858	0.0181826	0.0251793	1.87615e-19
2	4	0.0244553	0.034345	0.0442348	0
2	5	-0.00791274	-0.00271476	0.00248323	0.951474
2	6	0.0196219	0.026391	0.0331601	0
2	7	0.0574054	0.0667941	0.0761829	0
2	8	0.0780593	0.0897533	0.101447	0
2	9	-0.0161256	-0.0109267	-0.00572787	8.69389e-12
2	10	-0.000154135	0.00677016	0.0136945	0.0643718
2	11	0.0492531	0.0597642	0.0702754	0
2	12	0.057757	0.0740919	0.0904268	0
2	13	-0.0192791	-0.0136246	-0.00797019	3.382e-16
2	14	-0.0151905	-0.00955808	-0.00392571	3.12789e-07
2	15	3.97328e-05	0.0075434	0.0150471	0.0470156
2	16	0.00658779	0.0147173	0.0228469	2.21783e-08
2	17	-0.0139673	-0.0084843	-0.00300134	7.55769e-06
2	18	0.00398302	0.0113936	0.0188042	9.22421e-06
2	19	0.039668	0.0502498	0.0608315	0
2	20	0.0625338	0.0755959	0.0886579	0
3	4	0.00551316	0.0161625	0.0268118	1.36671e-05
3	5	-0.0274257	-0.0208973	-0.0143689	0
3	6	0.000371205	0.00820841	0.0160456	0.0282979
3	7	0.0384258	0.0486116	0.0587974	0
3	8	0.0592277	0.0715708	0.0839138	0
3	9	-0.0356384	-0.0291093	-0.0225802	0
3	10	-0.019384	-0.0114124	-0.00344077	7.07836e-05
3	11	0.0303529	0.0415817	0.0528104	0
3	12	0.0391037	0.0559094	0.072715	0
3	13	-0.0387046	-0.0318072	-0.0249098	0
3	14	-0.0346199	-0.0277406	-0.0208614	0
3	15	-0.0191189	-0.0106392	-0.00215943	0.00148317
3	16	-0.0125035	-0.00346521	0.00557307	0.998617
3	17	-0.0334244	-0.0266669	-0.0199094	0
3	18	-0.0151864	-0.00678896	0.00160852	0.311799
3	19	0.0207723	0.0320672	0.0433621	0
3	20	0.0437671	0.0574133	0.0710595	0
4	5	-0.0466239	-0.0370598	-0.0274957	0
4	6	-0.0184553	-0.00795408	0.00254708	0.439865
4	7	0.0200958	0.0324491	0.0448023	6.25384e-20
4	8	0.0412237	0.0554083	0.0695929	0
4	9	-0.0548364	-0.0452718	-0.0357072	0
4	10	-0.0381768	-0.0275749	-0.016973	1.7675e-19
4	11	0.0121928	0.0254192	0.0386456	1.32806e-09
4	12	0.0215457	0.0397469	0.0579481	7.09585e-13
4	13	-0.0577894	-0.0479697	-0.03815	0
4	14	-0.0537101	-0.0439031	-0.0340961	0
4	15	-0.0377907	-0.0268017	-0.0158126	1.15633e-16
4	16	-0.0310533	-0.0196277	-0.00820214	1.95106e-07
4	17	-0.0525513	-0.0428294	-0.0331074	0
4	18	-0.0338771	-0.0229514	-0.0120258	8.97486e-12
4	19	0.00262213	0.0159047	0.0291873	0.00359019
4	20	0.0259188	0.0412508	0.0565828	5.43255e-21
5	6	0.0228219	0.0291057	0.0353895	0
5	7	0.0604638	0.0695089	0.078554	0
5	8	0.0810481	0.0924681	0.103888	0
5	9	-0.012761	-0.00821196	-0.00366296	2.51123e-08
5	10	0.00303424	0.00948492	0.0159356	3.42124e-05
5	11	0.0522736	0.062479	0.0726843	0
5	12	0.0606668	0.0768067	0.0929465	0
5	13	-0.0159733	-0.0109099	-0.00584647	1.75442e-12
5	14	-0.0118821	-0.00684332	-0.00180458	0.000264713
5	15	0.00318918	0.0102582	0.0173271	4.92049e-05
5	16	0.00970196	0.0174321	0.0251622	7.15191e-14
5	17	-0.0106407	-0.00576955	-0.000898376	0.00435621
5	18	0.00713827	0.0141084	0.0210784	8.22211e-11
5	19	0.0426865	0.0529645	0.0632426	0
5	20	0.0654933	0.0783106	0.0911279	0
6	7	0.0303724	0.0404032	0.0504339	0
6	8	0.0511469	0.0633624	0.0755778	0
6	9	-0.0436022	-0.0373177	-0.0310332	0
6	10	-0.0273934	-0.0196208	-0.0118482	4.36093e-18
6	11	0.0222849	0.0333732	0.0444616	0
6	12	0.0309888	0.047701	0.0644131	0
6	13	-0.0466819	-0.0400156	-0.0333493	0
6	14	-0.0425967	-0.035949	-0.0293014	0
6	15	-0.0271405	-0.0188476	-0.0105547	3.98458e-14
6	16	-0.0205368	-0.0116736	-0.00281039	0.000534477
6	17	-0.0413968	-0.0348753	-0.0283538	0
6	18	-0.0232061	-0.0149974	-0.0067886	1.47709e-08
6	19	0.0127035	0.0238588	0.0350141	2.8523e-12
6	20	0.035674	0.0492049	0.0627357	0
7	8	0.00911921	0.0229592	0.0367992	7.26804e-07
7	9	-0.0867665	-0.0777209	-0.0686752	0
7	10	-0.0701601	-0.060024	-0.0498878	0
7	11	-0.019886	-0.00702993	0.00582617	0.926141
7	12	-0.0106361	0.00729779	0.0252317	0.997002
7	13	-0.0897337	-0.0804188	-0.0711038	0
7	14	-0.0856538	-0.0763522	-0.0670507	0
7	15	-0.0697912	-0.0592507	-0.0487103	0
7	16	-0.0630716	-0.0520768	-0.041082	0
7	17	-0.0844903	-0.0752784	-0.0660666	0
7	18	-0.0658749	-0.0554005	-0.0449262	0
7	19	-0.0294583	-0.0165444	-0.00363051	0.000968929
7	20	-0.00621203	0.00880171	0.0238154	0.868676
8	9	-0.1121	-0.10068	-0.0892597	0
8	10	-0.0952853	-0.0829832	-0.0706811	0
8	11	-0.0446138	-0.0299891	-0.0153645	3.87477e-11
8	12	-0.0349027	-0.0156614	0.00357984	0.299294
8	13	-0.115013	-0.103378	-0.0917432	0
8	14	-0.110936	-0.0993114	-0.0876873	0
8	15	-0.0948472	-0.0822099	-0.0695726	0
8	16	-0.0880547	-0.075036	-0.0620173	0
8	17	-0.10979	-0.0982376	-0.0866852	0
8	18	-0.090942	-0.0783597	-0.0657775	0
8	19	-0.0541791	-0.0395036	-0.0248281	5.43255e-21
8	20	-0.0307108	-0.0141575	0.00239585	0.215002
9	10	0.0112455	0.0176969	0.0241482	0
9	11	0.0604851	0.0706909	0.0808967	0
9	12	0.0688785	0.0850186	0.101159	0
9	13	-0.00776222	-0.00269793	0.00236637	0.941595
9	14	-0.003671	0.00136863	0.00640827	0.999991
9	15	0.0114005	0.0184701	0.0255397	1.14212e-19
9	16	0.0179133	0.0256441	0.0333748	0
9	17	-0.00242968	0.00244241	0.0073145	0.967494
9	18	0.0153496	0.0223203	0.029291	0
9	19	0.050898	0.0611765	0.071455	0
9	20	0.073705	0.0865226	0.0993402	0
10	11	0.0418103	0.0529941	0.0641778	0
10	12	0.0505461	0.0673218	0.0840974	0
10	13	-0.0272187	-0.0203948	-0.0135709	0
10	14	-0.0231338	-0.0163282	-0.00952267	4.92499e-16
10	15	-0.00764681	0.000773233	0.00919328	0.999999
10	16	-0.00103513	0.00794718	0.0169295	0.165695
10	17	-0.0219369	-0.0152545	-0.00857201	2.8504e-14
10	18	-0.00371376	0.00462344	0.0129606	0.916542
10	19	0.0322295	0.0434796	0.0547297	0
10	20	0.0552165	0.0688257	0.0824348	0
11	12	-0.00421843	0.0143277	0.0328739	0.399969
11	13	-0.0838341	-0.0733889	-0.0629436	0
11	14	-0.0797556	-0.0693223	-0.058889	0
11	15	-0.0637722	-0.0522208	-0.0406694	0
11	16	-0.0570143	-0.0450469	-0.0330794	0
11	17	-0.0786019	-0.0682485	-0.0578951	0
11	18	-0.0598618	-0.0483706	-0.0368794	0
11	19	-0.0232659	-0.00951446	0.00423703	0.621559
11	20	9.1651e-05	0.0158316	0.0315716	0.0467268
12	13	-0.104009	-0.0877166	-0.071424	0
12	14	-0.099935	-0.08365	-0.0673651	0
12	15	-0.0835715	-0.0665485	-0.0495256	0
12	16	-0.0766825	-0.0593746	-0.0420666	0
12	17	-0.0988101	-0.0825762	-0.0663424	0
12	18	-0.0796804	-0.0626983	-0.0457162	0
12	19	-0.0424284	-0.0238422	-0.00525593	0.000943177
12	20	-0.0185981	0.00150392	0.021606	0.999999
13	14	-0.00144186	0.00406656	0.00957498	0.492294
13	15	0.013757	0.021168	0.0285791	0
13	16	0.0202978	0.028342	0.0363862	0
13	17	-0.000215221	0.00514034	0.0104959	0.0783354
13	18	0.0177014	0.0250182	0.0323351	0
13	19	0.0533581	0.0638744	0.0743907	0
13	20	0.0762114	0.0892205	0.10223	0
14	15	0.00970723	0.0171015	0.0244957	1.03018e-14
14	16	0.0162468	0.0242754	0.0323041	0
14	17	-0.00425847	0.00107378	0.00640602	0.999999
14	18	0.0136519	0.0209517	0.0282515	0
14	19	0.0493034	0.0598078	0.0703123	0
14	20	0.0721544	0.0851539	0.0981534	0
15	16	-0.0022622	0.00717395	0.0166101	0.432325
15	17	-0.0233088	-0.0160277	-0.00874661	4.07827e-13
15	18	-0.00497408	0.00385021	0.0126745	0.992941
15	19	0.0310907	0.0427064	0.054322	0
15	20	0.0541396	0.0680525	0.0819653	0
16	17	-0.0311262	-0.0232016	-0.0152771	0
16	18	-0.012686	-0.00332374	0.00603856	0.999516
16	19	0.0235029	0.0355324	0.0475619	0
16	20	0.0466183	0.0608785	0.0751387	0
17	18	0.0126928	0.0198779	0.027063	0
17	19	0.048309	0.0587341	0.0691591	0
17	20	0.0711447	0.0840802	0.0970156	0
18	19	0.0273004	0.0388562	0.0504119	0
18	20	0.0503394	0.0642023	0.0780651	0
19	20	0.00955888	0.0253461	0.0411333	2.28408e-06

## Sheet: Fig_6
Fig.6G
		Comp:Don	n
1		0.3:0.7	459
2	AGXT	0.75:1.3	904
3		1.6:2.4	715
4		2.4:3.5	320
5		0.3:0.7	973
6	ACOX3	0.75:1.3	535
7		1.6:2.4	123
8		2.4:3.5	26
9		0.3:0.7	1244
10	DAO	0.75:1.3	678
11		1.6:2.4	242
12		2.4:3.5	135
13		0.3:0.7	322
14	GSTK1	0.75:1.3	313
15		1.6:2.4	438
16		2.4:3.5	520
17		0.3:0.7	1371
18	PerCR-SRL	0.75:1.3	698
19		1.6:2.4	156
20		2.4:3.5	69
Group1	Group2	Lower CI	mean difference	Higher CI	p-val
1	2	-0.00453507	0.000737385	0.00600984	0.999999
1	3	-0.00519621	0.000305913	0.00580803	0.999999
1	4	0.00378932	0.0104888	0.0171883	5.22072e-06
1	5	0.0108645	0.0160736	0.0212827	0
1	6	0.0287381	0.0345909	0.0404437	0
1	7	0.046952	0.0562923	0.0656325	0
1	8	0.0559892	0.0745345	0.0930798	0
1	9	-0.00428667	0.000737289	0.00576125	0.999999
1	10	-0.00229126	0.00326924	0.00882975	0.865723
1	11	-0.00715716	0.000150871	0.0074589	0.999999
1	12	-0.00283717	0.00616973	0.0151766	0.640473
1	13	-0.00635023	0.000337009	0.00702424	0.999999
1	14	0.00358828	0.0103318	0.0170753	1.0269e-05
1	15	0.000882816	0.00702762	0.0131724	0.00785452
1	16	-0.000271924	0.00561975	0.0115114	0.0835052
1	17	0.00639873	0.0113596	0.0163204	2.24815e-14
1	18	0.0137344	0.0192627	0.0247909	0
1	19	0.0302575	0.0387831	0.0473087	0
1	20	0.0328389	0.0447168	0.0565948	0
2	3	-0.00503554	-0.000431472	0.00417259	0.999999
2	4	0.00376751	0.00975144	0.0157354	1.36926e-06
2	5	0.0110866	0.0153362	0.0195858	0
2	6	0.0288356	0.0338535	0.0388715	0
2	7	0.0467138	0.0555549	0.0643959	0
2	8	0.0554982	0.0737971	0.0920961	0
2	9	-0.00402058	-9.60542e-08	0.00402039	0.999999
2	10	-0.00214183	0.00253186	0.00720554	0.932024
2	11	-0.0072447	-0.000586515	0.00607167	0.999999
2	12	-0.00305578	0.00543235	0.0139205	0.756905
2	13	-0.00637057	-0.000400376	0.00556982	0.999999
2	14	0.00356124	0.00959439	0.0156275	3.13928e-06
2	15	0.00093461	0.00629024	0.0116459	0.0050405
2	16	-0.000180828	0.00488236	0.00994556	0.0746363
2	17	0.00668086	0.0106222	0.0145635	0
2	18	0.01389	0.0185253	0.0231605	0
2	19	0.0300702	0.0380457	0.0460213	0
2	20	0.0324899	0.0439794	0.055469	0
3	4	0.00399567	0.0101829	0.0163702	9.6654e-07
3	5	0.0112363	0.0157677	0.0202991	0
3	6	0.0290263	0.034285	0.0395437	0
3	7	0.0470064	0.0559863	0.0649662	0
3	8	0.0558622	0.0742286	0.092595	0
3	9	-0.0038859	0.000431376	0.00474865	0.999999
3	10	-0.00196799	0.00296333	0.00789465	0.841816
3	11	-0.00699653	-0.000155042	0.00668645	0.999999
3	12	-0.00276885	0.00586382	0.0144965	0.656087
3	13	-0.00614286	3.10963e-05	0.00620506	0.999999
3	14	0.003791	0.0100259	0.0162607	2.16465e-06
3	15	0.00113984	0.00672171	0.0123036	0.00324132
3	16	1.1905e-05	0.00531384	0.0106158	0.0487147
3	17	0.00681	0.0110537	0.0152973	1.60453e-19
3	18	0.0140618	0.0189568	0.0238517	0
3	19	0.030348	0.0384772	0.0466064	0
3	20	0.0328142	0.0444109	0.0560076	0
4	5	-0.000343416	0.00558479	0.011513	0.0945255
4	6	0.017601	0.0241021	0.0306032	0
4	7	0.0360439	0.0458034	0.055563	0
4	8	0.0452857	0.0640457	0.0828056	0
4	9	-0.0155177	-0.00975154	-0.00398536	3.56403e-07
4	10	-0.0134588	-0.00721959	-0.00098036	0.00648445
4	11	-0.0181748	-0.010338	-0.00250112	0.000516221
4	12	-0.0137601	-0.0043191	0.00512193	0.987778
4	13	-0.0174132	-0.0101518	-0.00289043	0.000130576
4	14	-0.0074703	-0.000157052	0.00715619	0.999999
4	15	-0.0102264	-0.00346121	0.00330395	0.960209
4	16	-0.0114052	-0.00486908	0.00166701	0.47381
4	17	-0.00484053	0.000870747	0.00658203	0.999999
4	18	0.00256334	0.00877384	0.0149843	0.000100089
4	19	0.0193113	0.0282943	0.0372773	0
4	20	0.0220176	0.034228	0.0464384	0
5	6	0.013566	0.0185173	0.0234686	0
5	7	0.0314152	0.0402186	0.0490221	0
5	8	0.0401801	0.0584609	0.0767417	0
5	9	-0.0192734	-0.0153363	-0.0113993	0
5	10	-0.0174065	-0.0128044	-0.00820226	0
5	11	-0.0225309	-0.0159227	-0.00931461	3.38009e-16
5	12	-0.0183528	-0.00990389	-0.00145495	0.00521316
5	13	-0.0216509	-0.0157366	-0.00982227	1.08651e-20
5	14	-0.0117197	-0.00574184	0.00023604	0.0777458
5	15	-0.0143393	-0.009046	-0.00375271	2.38882e-07
5	16	-0.0154511	-0.0104539	-0.00545666	1.16275e-11
5	17	-0.00857024	-0.00471404	-0.000857847	0.00245379
5	18	-0.00137404	0.00318905	0.00775214	0.602182
5	19	0.0147757	0.0227095	0.0306433	0
5	20	0.0171826	0.0286432	0.0401038	1.15075e-17
6	7	0.0125024	0.0217013	0.0309003	2.06279e-15
6	8	0.0214691	0.0399436	0.0584181	1.39425e-12
6	9	-0.0386098	-0.0338536	-0.0290975	0
6	10	-0.0366415	-0.0313217	-0.0260019	0
6	11	-0.0415666	-0.0344401	-0.0273135	0
6	12	-0.0372815	-0.0284212	-0.0195609	0
6	13	-0.0407424	-0.0342539	-0.0277655	0
6	14	-0.0308056	-0.0242591	-0.0177127	0
6	15	-0.0334912	-0.0275633	-0.0216354	0
6	16	-0.0346362	-0.0289712	-0.0233061	0
6	17	-0.0279208	-0.0232314	-0.0185419	0
6	18	-0.0206143	-0.0153283	-0.0100422	0
6	19	-0.00417839	0.00419219	0.0125628	0.967808
6	20	-0.0016413	0.0101259	0.0218931	0.205552
7	8	-0.00161453	0.0182423	0.0380991	0.119868
7	9	-0.0642501	-0.055555	-0.0468598	0
7	10	-0.0620388	-0.053023	-0.0440072	0
7	11	-0.0663283	-0.0561414	-0.0459545	0
7	12	-0.0615894	-0.0501225	-0.0386556	0
7	13	-0.0657064	-0.0559552	-0.0462041	0
7	14	-0.0557503	-0.0459605	-0.0361707	0
7	15	-0.0586521	-0.0492646	-0.0398772	0
7	16	-0.0598962	-0.0506725	-0.0414488	0
7	17	-0.0535915	-0.0449327	-0.0362738	0
7	18	-0.0460255	-0.0370296	-0.0280336	0
7	19	-0.028602	-0.0175091	-0.0064163	4.0136e-06
7	20	-0.025412	-0.0115754	0.00226114	0.250947
8	9	-0.0920261	-0.0737972	-0.0555683	0
8	10	-0.0896493	-0.0712653	-0.0528813	0
8	11	-0.0933694	-0.0743836	-0.0553979	0
8	12	-0.088067	-0.0683648	-0.0486626	0
8	13	-0.0929531	-0.0741975	-0.0554419	0
8	14	-0.0829785	-0.0642027	-0.045427	0
8	15	-0.086076	-0.0675069	-0.0489378	0
8	16	-0.0874016	-0.0689148	-0.0504279	0
8	17	-0.0813865	-0.0631749	-0.0449633	0
8	18	-0.0736461	-0.0552719	-0.0368976	0
8	19	-0.0552383	-0.0357514	-0.0162645	1.2235e-08
8	20	-0.050987	-0.0298177	-0.00864844	0.000108041
9	10	-0.00185949	0.00253195	0.00692339	0.88477
9	11	-0.00704961	-0.000586418	0.00587677	0.999999
9	12	-0.00290361	0.00543244	0.0137685	0.728221
9	13	-0.0061522	-0.00040028	0.00535164	0.999999
9	14	0.00377724	0.00959449	0.0154117	8.95417e-07
9	15	0.00117915	0.00629033	0.0114015	0.00216038
9	16	7.85736e-05	0.00488246	0.00968635	0.0412735
9	17	0.00702013	0.0106223	0.0142244	0
9	18	0.0141749	0.0185254	0.0228759	0
9	19	0.0302323	0.0380458	0.0458593	0
9	20	0.0326019	0.0439795	0.0553572	0
10	11	-0.0100069	-0.00311837	0.00377016	0.989156
10	12	-0.0057695	0.00290049	0.0115705	0.999792
10	13	-0.00915828	-0.00293223	0.00329382	0.983126
10	14	0.000776089	0.00706253	0.013349	0.0104159
10	15	-0.00188105	0.00375838	0.00939781	0.690271
10	16	-0.00301199	0.00235051	0.00771301	0.992547
10	17	0.00377124	0.00809033	0.0124094	4.66582e-09
10	18	0.011033	0.0159934	0.0209539	0
10	19	0.027345	0.0355139	0.0436827	0
10	20	0.029823	0.0414476	0.0530721	0
11	12	-0.00386329	0.00601886	0.015901	0.825669
11	13	-0.00764021	0.000186139	0.00801249	0.999999
11	14	0.00230642	0.0101809	0.0180554	0.000799195
11	15	-0.00049151	0.00687675	0.014245	0.103482
11	16	-0.00168964	0.00546888	0.0126274	0.422466
11	17	0.00479445	0.0112087	0.017623	9.87836e-08
11	18	0.0122493	0.0191118	0.0259743	0
11	19	0.0291867	0.0386322	0.0480778	0
11	20	0.0320113	0.0445659	0.0571206	0
12	13	-0.015265	-0.00583272	0.0035996	0.806161
12	14	-0.00531025	0.00416204	0.0136343	0.992329
12	15	-0.00819795	0.000857889	0.00991373	0.999999
12	16	-0.00943601	-0.000549983	0.00833604	0.999999
12	17	-0.00310832	0.00518984	0.013488	0.790697
12	18	0.00444359	0.0130929	0.0217423	1.47737e-05
12	19	0.0217997	0.0326134	0.043427	0
12	20	0.0249333	0.0385471	0.0521609	0
13	14	0.00269276	0.00999477	0.0172968	0.000219794
13	15	-6.23933e-05	0.00669061	0.0134436	0.055593
13	16	-0.00124078	0.00528274	0.0118063	0.308707
13	17	0.00532569	0.0110226	0.0167194	9.42889e-10
13	18	0.0127284	0.0189257	0.0251229	0
13	19	0.0294722	0.0384461	0.04742	0
13	20	0.0321761	0.0443798	0.0565835	0
14	15	-0.0101129	-0.00330415	0.00350457	0.976736
14	16	-0.0112932	-0.00471203	0.00186916	0.554384
14	17	-0.00473503	0.0010278	0.00679062	0.999999
14	18	0.00267296	0.00893089	0.0151888	7.69058e-05
14	19	0.0194355	0.0284513	0.0374672	0
14	20	0.0221504	0.034385	0.0466196	0
15	16	-0.00737409	-0.00140787	0.00455835	0.999998
15	17	-0.000717203	0.00433195	0.00938111	0.210125
15	18	0.00662741	0.012235	0.0178427	7.53092e-13
15	19	0.0231782	0.0317555	0.0403328	0
15	20	0.0257741	0.0376892	0.0496043	0
16	17	0.00100198	0.00573983	0.0104777	0.00290252
16	18	0.00831387	0.0136429	0.018972	1.02888e-18
16	19	0.0247656	0.0331634	0.0415611	0
16	20	0.0273105	0.0390971	0.0508836	0
17	18	0.0036256	0.00790309	0.0121806	8.87124e-09
17	19	0.0196504	0.0274235	0.0351966	0
17	20	0.0220073	0.0333572	0.0447072	0
18	19	0.0113735	0.0195204	0.0276674	5.56123e-16
18	20	0.013845	0.0254541	0.0370633	5.37126e-13
19	20	-0.00736655	0.0059337	0.0192339	0.990833

## Sheet: Fig_7
Fig.7G
			Comp:Don	n
1			0.3:0.7	2535
2		Cerulean	0.75:1.3	1453
3			1.6:2.4	515
4			2.4:3.5	216
5	PEX(TPR)		0.3:0.7	631
6		PEX14	0.75:1.3	952
7			1.6:2.4	1037
8			2.4:3.5	885
9			0.3:0.7	1134
10		PTS1(ACOX3)	0.75:1.3	1316
11			1.6:2.4	827
12			2.4:3.5	876
13			0.3:0.7	993
14		Cerulean	0.75:1.3	580
15			1.6:2.4	237
16	PEX(N-TPR)		2.4:3.5	116
17			0.3:0.7	431
18		PEX14	0.75:1.3	509
19			1.6:2.4	707
20			2.4:3.5	519
21			0.3:0.7	1030
22		PTS1(ACOX3)	0.75:1.3	787
23			1.6:2.4	702
24			2.4:3.5	484
Group1	Group2	Lower CI	mean difference	Higher CI	p-val
1	2	0.00169069	0.0049799	0.00826912	9.54329e-06
1	3	-0.00727228	-0.00243799	0.0023963	0.979627
1	4	-0.00903856	-0.00193993	0.00515871	0.999997
1	5	-0.0123716	-0.00792273	-0.00347381	2.05827e-08
1	6	-0.000258993	0.00354131	0.0073416	0.10849
1	7	0.000576843	0.00426204	0.00794724	0.00591508
1	8	-0.00182699	0.00207662	0.00598023	0.962673
1	9	0.0153353	0.0189068	0.0224782	0
1	10	0.0405097	0.0439061	0.0473025	0
1	11	0.064458	0.0684619	0.0724658	0
1	12	0.0799408	0.0838592	0.0877777	0
1	13	0.00417097	0.00791373	0.0116565	1.47663e-12
1	14	0.00689003	0.0114932	0.0160964	1.22282e-18
1	15	0.00594846	0.0127497	0.019551	1.76403e-09
1	16	0.00583358	0.0153615	0.0248894	1.14289e-06
1	17	0.00870135	0.0139134	0.0191255	0
1	18	0.0254565	0.0303144	0.0351724	0
1	19	0.0416838	0.0459366	0.0501894	0
1	20	0.0486572	0.0534759	0.0582947	0
1	21	0.0192169	0.0229109	0.026605	0
1	22	0.0413573	0.0454373	0.0495174	0
1	23	0.0631926	0.0674573	0.071722	0
1	24	0.0735536	0.0785152	0.0834768	0
2	3	-0.0125469	-0.00741789	-0.00228885	3.77094e-05
2	4	-0.0142224	-0.00691983	0.000382732	0.0915485
2	5	-0.0176702	-0.0129026	-0.00813506	0
2	6	-0.00560742	-0.0014386	0.00273022	0.999921
2	7	-0.00478203	-0.000717863	0.00334631	0.999999
2	8	-0.0071665	-0.00290328	0.00135993	0.693688
2	9	0.00996551	0.0139269	0.0178882	0
2	10	0.0351219	0.0389262	0.0427304	0
2	11	0.0591267	0.063482	0.0678373	0
2	12	0.0746025	0.0788793	0.0831562	0
2	13	-0.00118261	0.00293382	0.00705026	0.603218
2	14	0.00160147	0.00651329	0.0114251	0.000361387
2	15	0.000755981	0.00776984	0.0147837	0.0120791
2	16	0.000700783	0.0103816	0.0200624	0.0197425
2	17	0.00344694	0.00893353	0.0144201	7.97206e-07
2	18	0.0201831	0.0253345	0.0304859	0
2	19	0.0363716	0.0409567	0.0455418	0
2	20	0.0433816	0.048496	0.0536104	0
2	21	0.0138588	0.017931	0.0220033	0
2	22	0.0360321	0.0404574	0.0448827	0
2	23	0.0578813	0.0624774	0.0670735	0
2	24	0.0682861	0.0735353	0.0787845	0
3	4	-0.00761851	0.000498065	0.00861464	0.999999
3	5	-0.0114245	-0.00548474	0.000455054	0.118577
3	6	0.000508419	0.0059793	0.0114502	0.0148868
3	7	0.00130847	0.00670003	0.0120916	0.00151497
3	8	-0.00102853	0.00451461	0.0100578	0.318677
3	9	0.0160303	0.0213447	0.0266592	0
3	10	0.0411456	0.0463441	0.0515425	0
3	11	0.0652857	0.0708999	0.0765141	0
3	12	0.0807436	0.0862972	0.0918509	0
3	13	0.00492065	0.0103517	0.0157828	7.45973e-10
3	14	0.007875	0.0139312	0.0199874	2.54806e-15
3	15	0.00732989	0.0151877	0.0230456	3.52478e-10
3	16	0.00749078	0.0177995	0.0281082	7.90008e-08
3	17	0.00982041	0.0163514	0.0228824	8.6932e-19
3	18	0.0265004	0.0327524	0.0390045	0
3	19	0.0425802	0.0483746	0.054169	0
3	20	0.0496923	0.0559139	0.0621355	0
3	21	0.0199513	0.0253489	0.0307466	0
3	22	0.0422065	0.0478753	0.0535441	0
3	23	0.0640922	0.0698953	0.0756983	0
3	24	0.0746203	0.0809532	0.0872861	0
4	5	-0.0138759	-0.0059828	0.00191032	0.470597
4	6	-0.00206534	0.00548123	0.0130278	0.563226
4	7	-0.0012873	0.00620197	0.0136912	0.28624
4	8	-0.00358258	0.00401655	0.0116157	0.965212
4	9	0.0134127	0.0208467	0.0282806	0
4	10	0.0384945	0.045846	0.0531975	0
4	11	0.0627507	0.0704018	0.078053	0
4	12	0.0781924	0.0857992	0.0934059	0
4	13	0.00233589	0.00985365	0.0173714	0.000474283
4	14	0.00545204	0.0134331	0.0214142	2.24171e-07
4	15	0.0052681	0.0146897	0.0241112	3.66932e-06
4	16	0.00575631	0.0173014	0.0288466	1.31299e-05
4	17	0.00750624	0.0158534	0.0242005	8.99197e-10
4	18	0.0241236	0.0322543	0.040385	0
4	19	0.0400923	0.0478765	0.0556608	0
4	20	0.0473085	0.0554159	0.0635232	0
4	21	0.0173572	0.0248509	0.0323445	0
4	22	0.039686	0.0473772	0.0550685	0
4	23	0.0616065	0.0693972	0.077188	0
4	24	0.0722621	0.0804551	0.0886481	0
5	6	0.00633051	0.011464	0.0165976	2.78141e-14
5	7	0.00713586	0.0121848	0.0172337	3.53997e-17
5	8	0.00478888	0.00999935	0.0152098	5.18426e-10
5	9	0.021863	0.0268295	0.031796	0
5	10	0.0469867	0.0518288	0.0566709	0
5	11	0.0710986	0.0763846	0.0816707	0
5	12	0.0865604	0.091782	0.0970036	0
5	13	0.0107454	0.0158365	0.0209275	0
5	14	0.0136627	0.0194159	0.0251692	0
5	15	0.0130457	0.0206725	0.0282993	0
5	16	0.0131505	0.0232842	0.033418	2.80079e-15
5	17	0.015585	0.0218362	0.0280873	0
5	18	0.0322781	0.0382371	0.0441962	0
5	19	0.0483824	0.0538593	0.0593363	0
5	20	0.0554715	0.0613987	0.0673258	0
5	21	0.0257783	0.0308337	0.0358891	0
5	22	0.0480161	0.05336	0.058704	0
5	23	0.0698938	0.07538	0.0808662	0
5	24	0.0803941	0.0864379	0.0924818	0
6	7	-0.00376712	0.000720735	0.00520859	0.999999
6	8	-0.00613355	-0.00146469	0.00320418	0.999984
6	9	0.0109705	0.0153654	0.0197604	0
6	10	0.0361109	0.0403648	0.0446187	0
6	11	0.0601675	0.0649206	0.0696737	0
6	12	0.0756366	0.0803179	0.0849992	0
6	13	-0.000162818	0.00437242	0.00890766	0.0761563
6	14	0.00268413	0.00795189	0.0132197	1.04726e-05
6	15	0.00194087	0.00920844	0.016476	0.00100792
6	16	0.00195401	0.0118202	0.0216864	0.00311624
6	17	0.00456472	0.0103721	0.0161795	1.8041e-08
6	18	0.0212813	0.0267731	0.0322649	0
6	19	0.0374308	0.0423953	0.0473598	0
6	20	0.0444775	0.0499346	0.0553918	0
6	21	0.0148745	0.0193696	0.0238648	0
6	22	0.0370787	0.041896	0.0467134	0
6	23	0.0589413	0.063916	0.0688907	0
6	24	0.0693902	0.0749739	0.0805576	0
7	8	-0.00676109	-0.00218542	0.00239025	0.989547
7	9	0.0103489	0.0146447	0.0189405	0
7	10	0.0354927	0.039644	0.0437954	0
7	11	0.0595383	0.0641999	0.0688614	0
7	12	0.0750089	0.0795972	0.0841856	0
7	13	-0.00078755	0.00365169	0.00809092	0.299106
7	14	0.00204582	0.00723115	0.0124165	0.000102512
7	15	0.00127965	0.0084877	0.0156957	0.00429321
7	16	0.00127704	0.0110995	0.0209219	0.00876841
7	17	0.00391864	0.00965139	0.0153841	2.21891e-07
7	18	0.0206396	0.0260524	0.0314652	0
7	19	0.0367976	0.0416746	0.0465515	0
7	20	0.0438363	0.0492139	0.0545915	0
7	21	0.0142506	0.0186489	0.0230472	0
7	22	0.0364482	0.0411753	0.0459024	0
7	23	0.0583079	0.0631952	0.0680826	0
7	24	0.0687472	0.0742531	0.0797591	0
8	9	0.0123456	0.0168301	0.0213147	0
8	10	0.037483	0.0418295	0.0461759	0
8	11	0.0615492	0.0663853	0.0712213	0
8	12	0.0770171	0.0817826	0.0865482	0
8	13	0.00121495	0.00583711	0.0104593	0.00108208
8	14	0.0040738	0.00941657	0.0147593	3.26384e-08
8	15	0.003351	0.0106731	0.0179952	3.00762e-05
8	16	0.00337845	0.0132849	0.0231913	0.000276027
8	17	0.00596128	0.0118368	0.0177123	3.26519e-11
8	18	0.022674	0.0282378	0.0338016	0
8	19	0.0388159	0.04386	0.048904	0
8	20	0.0458697	0.0513993	0.0569289	0
8	21	0.0162515	0.0208343	0.0254171	0
8	22	0.0384614	0.0433607	0.04826	0
8	23	0.0603266	0.0653807	0.0704347	0
8	24	0.0707841	0.0764386	0.0820931	0
9	10	0.0209486	0.0249993	0.0290501	0
9	11	0.044983	0.0495551	0.0541273	0
9	12	0.060455	0.0649525	0.06945	0
9	13	-0.0153383	-0.010993	-0.00664774	2.73615e-19
9	14	-0.0125187	-0.00741356	-0.00230842	3.35372e-05
9	15	-0.0133076	-0.00615701	0.000993556	0.216567
9	16	-0.0133256	-0.00354525	0.00623508	0.99982
9	17	-0.0106536	-0.00499332	0.000666985	0.178493
9	18	0.00607164	0.0114077	0.0167437	6.91223e-13
9	19	0.0222382	0.0270298	0.0318215	0
9	20	0.0292688	0.0345692	0.0398695	0
9	21	-0.000299254	0.00400418	0.00830761	0.110096
9	22	0.0218916	0.0265306	0.0311695	0
9	23	0.0437484	0.0485505	0.0533527	0
9	24	0.0541779	0.0596084	0.065039	0
10	11	0.0201191	0.0245558	0.0289926	0
10	12	0.0355934	0.0399532	0.044313	0
10	13	-0.0401949	-0.0359924	-0.0317898	0
10	14	-0.0373971	-0.0324129	-0.0274287	0
10	15	-0.0382211	-0.0311563	-0.0240916	0
10	16	-0.0382623	-0.0285446	-0.0188268	0
10	17	-0.0355442	-0.0299927	-0.0244412	0
10	18	-0.0188121	-0.0135917	-0.00837121	9.44049e-21
10	19	-0.00263208	0.00203052	0.00669311	0.996981
10	20	0.00438587	0.00956985	0.0147538	3.79476e-09
10	21	-0.0251544	-0.0209951	-0.0168359	0
10	22	-0.00297432	0.00153124	0.0060368	0.999939
10	23	0.0188778	0.0235512	0.0282246	0
10	24	0.0292921	0.0346091	0.0399261	0
11	12	0.0105493	0.0153973	0.0202454	0
11	13	-0.0652554	-0.0605482	-0.055841	0
11	14	-0.0623852	-0.0569687	-0.0515522	0
11	15	-0.0630882	-0.0557122	-0.0483361	0
11	16	-0.0630468	-0.0531004	-0.043154	0
11	17	-0.0604911	-0.0545485	-0.0486058	0
11	18	-0.0437821	-0.0381475	-0.0325128	0
11	19	-0.0276474	-0.0225253	-0.0174032	0
11	20	-0.0205868	-0.014986	-0.00938511	0
11	21	-0.0502195	-0.045551	-0.0408824	0
11	22	-0.0280041	-0.0230246	-0.018045	0
11	23	-0.00613654	-0.00100461	0.00412731	0.999999
11	24	0.00432906	0.0100533	0.0157775	3.81091e-08
12	13	-0.0805802	-0.0759455	-0.0713108	0
12	14	-0.0777197	-0.0723661	-0.0670124	0
12	15	-0.0784396	-0.0711095	-0.0637795	0
12	16	-0.07841	-0.0684977	-0.0585854	0
12	17	-0.0758312	-0.0699458	-0.0640604	0
12	18	-0.0591191	-0.0535448	-0.0479706	0
12	19	-0.0429782	-0.0379226	-0.0328671	0
12	20	-0.0359234	-0.0303833	-0.0248432	0
12	21	-0.0655438	-0.0609483	-0.0563528	0
12	22	-0.043333	-0.0384219	-0.0335108	0
12	23	-0.0214675	-0.016402	-0.0113364	0
12	24	-0.0110088	-0.00534407	0.000320704	0.0958475
13	14	-0.00164693	0.00357947	0.00880587	0.682959
13	15	-0.00240163	0.00483601	0.0120737	0.728338
13	16	-0.00239639	0.00744778	0.0172919	0.474658
13	17	0.000229785	0.0059997	0.0117696	0.0303774
13	18	0.0169485	0.0224007	0.0278528	0
13	19	0.0331022	0.0380229	0.0429435	0
13	20	0.040145	0.0455622	0.0509794	0
13	21	0.0105506	0.0149972	0.0194438	0
13	22	0.0327515	0.0375236	0.0422957	0
13	23	0.0546127	0.0595436	0.0644744	0
13	24	0.0650568	0.0706015	0.0761461	0
14	15	-0.00646125	0.00125655	0.00897434	0.999999
14	16	-0.00633407	0.00386831	0.0140707	0.999627
14	17	-0.00394159	0.00242024	0.00878206	0.999607
14	18	0.0127461	0.0188212	0.0248963	0
14	19	0.0288404	0.0344434	0.0400464	0
14	20	0.035939	0.0419827	0.0480265	0
14	21	0.00622608	0.0114177	0.0166094	8.9353e-14
14	22	0.0284711	0.0339441	0.0394171	0
14	23	0.0503521	0.0559641	0.0615761	0
14	24	0.0608637	0.067022	0.0731803	0
15	16	-0.00875295	0.00261177	0.0139765	0.999999
15	17	-0.00693206	0.00116369	0.00925943	0.999999
15	18	0.00969225	0.0175647	0.0254371	2.98305e-14
15	19	0.0256728	0.0331869	0.040701	0
15	20	0.0328779	0.0407262	0.0485745	0
15	21	0.0029486	0.0101612	0.0173738	7.8111e-05
15	22	0.0252699	0.0326876	0.0401053	0
15	23	0.0471867	0.0547075	0.0622284	0
15	24	0.0578287	0.0657654	0.0737022	0
16	17	-0.0119393	-0.00144808	0.00904312	0.999999
16	18	0.00463307	0.0149529	0.0252728	3.57526e-05
16	19	0.0205259	0.0305751	0.0406243	0
16	20	0.027813	0.0381144	0.0484159	0
16	21	-0.00227634	0.00754943	0.0173752	0.441039
16	22	0.0200985	0.0300758	0.0400531	0
16	23	0.0420416	0.0520958	0.06215	0
16	24	0.0527846	0.0631537	0.0735227	0
17	18	0.00985244	0.016401	0.0229495	8.50439e-19
17	19	0.0259101	0.0320232	0.0381363	0
17	20	0.033043	0.0395625	0.046082	0
17	21	0.00325904	0.00899751	0.014736	3.03562e-06
17	22	0.0255297	0.0315239	0.0375181	0
17	23	0.0474225	0.0535439	0.0596652	0
17	24	0.057976	0.0646018	0.0712275	0
18	19	0.00980805	0.0156222	0.0214363	0
18	20	0.0169215	0.0231615	0.0294015	0
18	21	-0.0128223	-0.00740348	-0.00198463	0.000174056
18	22	0.00943393	0.0151229	0.0208119	0
18	23	0.0313201	0.0371429	0.0429657	0
18	24	0.0418498	0.0482008	0.0545518	0
19	20	0.00175793	0.00753934	0.0133207	0.000533037
19	21	-0.0279094	-0.0230257	-0.018142	0
19	22	-0.00568108	-0.000499279	0.00468252	0.999999
19	23	0.0161923	0.0215207	0.0268491	0
19	24	0.0266776	0.0325786	0.0384796	0
20	21	-0.0359487	-0.030565	-0.0251813	0
20	22	-0.0136941	-0.00803861	-0.00238309	6.1328e-05
20	23	0.00819123	0.0139814	0.0197715	3.37228e-17
20	24	0.0187182	0.0250392	0.0313603	0
21	22	0.0177924	0.0225264	0.0272604	0
21	23	0.0396523	0.0445464	0.0494404	0
21	24	0.0500923	0.0556042	0.0611162	0
22	23	0.0168284	0.02202	0.0272115	0
22	24	0.0273002	0.0330779	0.0388556	0
23	24	0.00514836	0.0110579	0.0169674	1.93473e-09

## Sheet: SupplFig_3
Suppl.Fig.3C
	Comp	Comp:Don	n
1		0.3:0.7	1185
2	AGXT	0.75:1.3	1123
3		1.6:2.4	877
4		2.4:3.5	683
5		0.3:0.7	2240
6	ACOX3	0.75:1.3	1677
7		1.6:2.4	862
8		2.4:3.5	372
9		0.3:0.7	527
10	GSTK1	0.75:1.3	778
11		1.6:2.4	1194
12		2.4:3.5	1098
13		0.3:0.7	2227
14	PerCR-SRL	0.75:1.3	1480
15		1.6:2.4	843
16		2.4:3.5	528
Group1	Group2	Lower CI	mean difference	Higher CI	p-val
1	2	-0.00442242	-0.000714527	0.00299337	0.999999
1	3	-0.00252834	0.00143758	0.00540349	0.997556
1	4	0.00135141	0.00562878	0.00990616	0.000721362
1	5	0.0260588	0.029257	0.0324552	0
1	6	0.0519505	0.0553293	0.0587082	0
1	7	0.08166	0.0856457	0.0896314	0
1	8	0.0938142	0.0991056	0.104397	0
1	9	-0.00254802	0.00211369	0.00677541	0.976078
1	10	0.00385489	0.00796326	0.0120716	2.99032e-09
1	11	0.00971476	0.0133656	0.0170165	0
1	12	0.0134893	0.0172188	0.0209483	0
1	13	0.0201005	0.0233019	0.0265034	0
1	14	0.032503	0.0359737	0.0394444	0
1	15	0.0470989	0.0511106	0.0551222	0
1	16	0.0552091	0.0598678	0.0645264	0
2	3	-0.00186011	0.0021521	0.00616431	0.902897
2	4	0.00202298	0.00634331	0.0106636	5.64733e-05
2	5	0.0267161	0.0299715	0.0332269	0
2	6	0.0526108	0.0560438	0.0594769	0
2	7	0.0823285	0.0863603	0.090392	0
2	8	0.094494	0.0998202	0.105146	0
2	9	-0.00187294	0.00282822	0.00752938	0.789999
2	10	0.00452471	0.00867779	0.0128309	6.1587e-11
2	11	0.010379	0.0140801	0.0177812	0
2	12	0.0141547	0.0179333	0.021712	0
2	13	0.0207579	0.0240165	0.0272751	0
2	14	0.0331647	0.0366882	0.0402117	0
2	15	0.0477677	0.0518251	0.0558825	0
2	16	0.0558842	0.0605823	0.0652804	0
3	4	-0.000352501	0.00419121	0.00873492	0.110452
3	5	0.0242729	0.0278194	0.0313659	0
3	6	0.0501815	0.0538917	0.057602	0
3	7	0.0799379	0.0842082	0.0884784	0
3	8	0.0921591	0.0976681	0.103177	0
3	9	-0.00423112	0.000676116	0.00558335	0.999999
3	10	0.0021407	0.00652568	0.0109107	3.95487e-05
3	11	0.00796848	0.011928	0.0158876	0
3	12	0.0117491	0.0157812	0.0198134	0
3	13	0.0183149	0.0218644	0.0254138	0
3	14	0.030742	0.0345361	0.0383302	0
3	15	0.0453785	0.049673	0.0539674	0
3	16	0.0535259	0.0584302	0.0633345	0
4	5	0.0197365	0.0236282	0.0275199	0
4	6	0.0456591	0.0497005	0.053742	0
4	7	0.075456	0.0800169	0.0845779	0
4	8	0.0877396	0.0934768	0.0992141	0
4	9	-0.0086773	-0.00351509	0.00164711	0.598859
4	10	-0.00233409	0.00233447	0.00700304	0.943867
4	11	0.00346535	0.00773682	0.0120083	5.8495e-08
4	12	0.00725115	0.01159	0.0159289	3.16303e-19
4	13	0.0137788	0.0176732	0.0215675	0
4	14	0.0262263	0.0303449	0.0344634	0
4	15	0.0408981	0.0454818	0.0500654	0
4	16	0.0490795	0.054239	0.0593984	0
5	6	0.0231973	0.0260723	0.0289474	0
5	7	0.0528201	0.0563887	0.0599574	0
5	8	0.0648638	0.0698487	0.0748335	0
5	9	-0.0314538	-0.0271433	-0.0228327	0
5	10	-0.0249989	-0.0212937	-0.0175886	0
5	11	-0.0190817	-0.0158914	-0.0127011	0
5	12	-0.0153182	-0.0120382	-0.00875814	0
5	13	-0.00861933	-0.00595504	-0.00329074	9.94172e-13
5	14	0.00373422	0.00671668	0.00969914	5.99626e-13
5	15	0.018256	0.0218536	0.0254511	0
5	16	0.0263035	0.0306108	0.034918	0
6	7	0.026585	0.0303164	0.0340478	0
6	8	0.0386737	0.0437763	0.0488789	0
6	9	-0.0576619	-0.0532156	-0.0487694	0
6	10	-0.0512282	-0.0473661	-0.0435039	0
6	11	-0.0453351	-0.0419637	-0.0385923	0
6	12	-0.0415669	-0.0381105	-0.0346541	0
6	13	-0.034906	-0.0320274	-0.0291487	0
6	14	-0.0225311	-0.0193557	-0.0161803	0
6	15	-0.00797782	-0.00421877	-0.000459717	0.0116097
6	16	9.54112e-05	0.00453844	0.00898147	0.0393947
7	8	0.0079367	0.0134599	0.0189831	1.65469e-15
7	9	-0.0884553	-0.083532	-0.0786088	0
7	10	-0.0820854	-0.0776825	-0.0732796	0
7	11	-0.0762595	-0.0722801	-0.0683008	0
7	12	-0.0724786	-0.0684269	-0.0643753	0
7	13	-0.0659153	-0.0623438	-0.0587723	0
7	14	-0.0534868	-0.0496721	-0.0458573	0
7	15	-0.0388479	-0.0345352	-0.0302224	0
7	16	-0.0306983	-0.025778	-0.0208576	0
8	9	-0.103021	-0.0969919	-0.0909627	0
8	10	-0.0967547	-0.0911424	-0.08553	0
8	11	-0.0910267	-0.08574	-0.0804534	0
8	12	-0.0872281	-0.0818868	-0.0765455	0
8	13	-0.0807906	-0.0758037	-0.0708168	0
8	14	-0.0682959	-0.063132	-0.0579681	0
8	15	-0.053537	-0.0479951	-0.0424531	0
8	16	-0.0452647	-0.0392379	-0.033211	0
9	10	0.000826506	0.00584957	0.0108726	0.006634
9	11	0.00659561	0.0112519	0.0159082	3.29226e-15
9	12	0.0103869	0.0151051	0.0198234	0
9	13	0.0168753	0.0211882	0.0255012	0
9	14	0.0293435	0.03386	0.0383764	0
9	15	0.0440526	0.0489969	0.0539411	0
9	16	0.0522718	0.0577541	0.0632364	0
10	11	0.00130012	0.00540235	0.00950458	0.000710259
10	12	0.00508318	0.00925556	0.0134279	1.63463e-12
10	13	0.0116308	0.0153387	0.0190466	0
10	14	0.0240676	0.0280104	0.0319532	0
10	15	0.0387209	0.0431473	0.0475736	0
10	16	0.0468843	0.0519045	0.0569247	0
11	12	0.000130477	0.00385321	0.00757595	0.0337462
11	13	0.00674279	0.00993633	0.0131299	0
11	14	0.0191446	0.0226081	0.0260715	0
11	15	0.0337396	0.0377449	0.0417503	0
11	16	0.0418489	0.0465022	0.0511554	0
12	13	0.00279995	0.00608312	0.00936629	2.27344e-08
12	14	0.0152086	0.0187548	0.0223011	0
12	15	0.0298146	0.0338917	0.0379689	0
12	16	0.0379337	0.0426489	0.0473641	0
13	14	0.00968579	0.0126717	0.0156576	0
13	15	0.0242082	0.0278086	0.031409	0
13	16	0.0322562	0.0365658	0.0408755	0
14	15	0.0112951	0.0151369	0.0189787	0
14	16	0.0193808	0.0238941	0.0284074	0
15	16	0.00381585	0.00875721	0.0136986	1.3891e-07

## Sheet: Other Tests
Fig.1D
	Wilcoxon signed rank test			N = 9.
1	PTS1(SCP2)				P = 0.0039
2	SCP2
Fig.2H
	Compare the variance of two groups
	Two-sample F-test for equal variances
1	Bimolecular	Norm. Log10(Pred-Kd1)			p = 0.0356
2	Competition	Norm. Log10(Pred-Kd2)/ Log10(Pred-Kd1)
